# Supplementary material for: Bevacizumab increases the sensitivity of olaparib to homologous recombination-proficient ovarian cancer by suppressing CRY1 via PI3K/AKT pathway
Source: Front Oncol. 2024 Feb 14;14:1302850. doi: 10.3389/fonc.2024.1302850 (PMC10899666; doi:10.3389/fonc.2024.1302850)
Supplement: Supplementary file 2 [file Table_1.xlsx]

## Sheet: Table S1
Supplementary Table S1. Information on each cell line obtained from DepMap database
Name	Disease	Disease subtype	Primary/Metastasis	Gene alterations
				Homologous recombination																PI3K/AKT pathway
				BRCA1	BRCA2	ATM	BARD1	BRIP1	CHEK1	CHEK2	EMSY	FANCL	NBN	PALB2	RAD50	RAD51B	RAD51C	RAD51D	RAD54L	PIK3CA	PIK3R1	PIK3R2	PIK3R3	AKT1	AKT2	AKT3	PPP2R1A	PTEN	INPP4B
OVISE	Ovarian Epitherial Tumor	Clear Cell Ovarian Cancer	Metastatic	Amplification	WT	WT	WT	WT	WT	WT	WT	WT	Amplification	WT	WT	WT	WT	WT	WT	p.C420R	WT	WT	WT	WT	WT	WT	p.R183W	WT	WT
OVSAHO	Ovarian Epitherial Tumor	High-Grade Serous Ovarian Cancer	Metastatic	WT	Deletion	WT	WT	WT	Deletion	WT	WT	WT	WT	WT	WT	PCNX-RAD51B fusion	WT	WT	WT	WT	WT	Amplification	WT	WT	WT	Amplification	WT	WT	WT
OVTOKO	Ovarian Epitherial Tumor	Clear Cell Ovarian Cancer	Metastatic	Amplification	WT	WT	WT	WT	WT	WT	Amplification	WT	WT	WT	WT	WT	WT	WT	WT	WT	p.N453dup	WT	WT	WT	WT	WT	p.R183G	WT	WT
TOV112D	Ovarian Epitherial Tumor	Endometrioid Ovarian Cancer	Primary	WT	WT	WT	WT	WT	WT	WT	WT	WT	WT	WT	WT	WT	WT	WT	WT	WT	WT	WT	WT	WT	WT	WT	WT	WT	WT
WT: wild type

## Sheet: Table S2A
Supplemantary Table S2A. Alignment report of RNA sequencing in OVISE cell
Alignment Statistics
	DK21014_01 (OVISE-PBS-1) (absolute values)	DK21014_01 (OVISE-PBS-1) (percentages)	DK21014_02 (OVISE-PBS-2) (absolute values)	DK21014_02 (OVISE-PBS-2) (percentages)	DK21014_03 (OVISE-PBS-3) (absolute values)	DK21014_03 (OVISE-PBS-3) (percentages)	DK21014_04 (OVISE-Bevacizmab-1) (absolute values)	DK21014_04 (OVISE-Bevacizmab-1) (percentages)	DK21014_05 (OVISE-Bevacizmab-2) (absolute values)	DK21014_05 (OVISE-Bevacizmab-2) (percentages)	DK21014_06 (OVISE-Bevacizmab-3) (absolute values)	DK21014_06 (OVISE-Bevacizmab-3) (percentages)
Total number of reads	2802077	1	2639871	1	2779084	1	2507474	1	2762415	1	3007062	1
Aligned reads	2477300	0.884	2348199	0.89	2452469	0.882	2223810	0.887	2465143	0.892	2655075	0.883
- Uniquely matched reads	1798790	0.642	1699389	0.644	1781209	0.641	1617299	0.645	1792389	0.649	1930371	0.642
- Multiply matched reads	677173	0.242	647539	0.245	669949	0.241	605308	0.241	671421	0.243	723273	0.241
Unaligned reads	324777	0.116	291672	0.11	326615	0.118	283664	0.113	297272	0.108	351987	0.117
Read Distribution
Chromosome	DK21014_01 (OVISE-PBS-1) (absolute values)	DK21014_01 (OVISE-PBS-1) (percentages)	DK21014_02 (OVISE-PBS-2) (absolute values)	DK21014_02 (OVISE-PBS-2) (percentages)	DK21014_03 (OVISE-PBS-3) (absolute values)	DK21014_03 (OVISE-PBS-3) (percentages)	DK21014_04 (OVISE-Bevacizmab-1) (absolute values)	DK21014_04 (OVISE-Bevacizmab-1) (percentages)	DK21014_05 (OVISE-Bevacizmab-2) (absolute values)	DK21014_05 (OVISE-Bevacizmab-2) (percentages)	DK21014_06 (OVISE-Bevacizmab-3) (absolute values)	DK21014_06 (OVISE-Bevacizmab-3) (percentages)
chr1	356009	14.36	331556	14.11	354285	14.44	320699	14.41	351447	14.25	376633	14.18
chr2	247570	9.99	235369	10.02	243447	9.92	224470	10.09	241659	9.8	265878	10.01
chr3	189404	7.64	182387	7.76	185986	7.58	167518	7.53	186613	7.57	202085	7.61
chr4	67340	2.72	63344	2.7	66110	2.69	59425	2.67	67171	2.72	72526	2.73
chr5	210987	8.51	199786	8.5	210690	8.59	190874	8.58	212107	8.6	225130	8.47
chr6	100037	4.04	95175	4.05	99775	4.07	89875	4.04	101321	4.11	107647	4.05
chr7	78671	3.17	74432	3.17	77419	3.16	70440	3.17	78543	3.18	84709	3.19
chr8	73879	2.98	70096	2.98	73593	3	66479	2.99	74920	3.04	80018	3.01
chr9	72493	2.92	68979	2.94	72020	2.94	64773	2.91	73825	2.99	78135	2.94
chr10	82931	3.35	78793	3.35	82694	3.37	73597	3.31	83666	3.39	89234	3.36
chr11	143187	5.78	137544	5.85	142020	5.79	126016	5.66	141423	5.73	151780	5.71
chr12	113797	4.59	107471	4.57	113305	4.62	101631	4.57	114000	4.62	121721	4.58
chr13	36684	1.48	35576	1.51	37108	1.51	32233	1.45	37000	1.5	39510	1.49
chr14	70532	2.85	67555	2.88	70301	2.87	63190	2.84	71486	2.9	76429	2.88
chr15	40258	1.62	38479	1.64	40182	1.64	36003	1.62	40768	1.65	43867	1.65
chr16	125060	5.05	120538	5.13	120934	4.93	114924	5.17	120890	4.9	135281	5.09
chr17	140455	5.67	131798	5.61	137772	5.61	126345	5.68	138599	5.62	150491	5.66
chr18	24947	1.01	23757	1.01	25263	1.03	22509	1.01	25794	1.05	27408	1.03
chr19	141427	5.71	132824	5.65	140353	5.72	128118	5.76	141294	5.73	152378	5.74
chr20	50798	2.05	47915	2.04	49942	2.04	45458	2.04	51234	2.08	54510	2.05
chr21	23584	0.95	22167	0.94	22756	0.93	20504	0.92	23025	0.93	24777	0.93
chr22	32604	1.32	30973	1.32	31960	1.3	29513	1.33	33072	1.34	35905	1.35
chrX	50710	2.05	48149	2.05	50611	2.06	45629	2.05	51752	2.1	54926	2.07
chrY	5273	0.21	4807	0.2	5254	0.21	4790	0.22	4867	0.2	5528	0.21

## Sheet: Table S2B
Supplemantary Table S2B. DeSep data of RNA sequencing in OVISE cell
Gene ID	DK21014_01 (OVISE-PBS-1)(raw)	DK21014_02 (OVISE-PBS-2)(raw)	DK21014_03 (OVISE-PBS-3)(raw)	DK21014_04 (OVISE-Bevacizmab-1)(raw)	DK21014_05 (OVISE-Bevacizmab-2)(raw)	DK21014_06 (OVISE-Bevacizmab-3)(raw)	DK21014_01 (OVISE-PBS-1)(normalized)	DK21014_02 (OVISE-PBS-2)(normalized)	DK21014_03 (OVISE-PBS-3)(normalized)	DK21014_04 (OVISE-Bevacizmab-1)(normalized)	DK21014_05 (OVISE-Bevacizmab-2)(normalized)	DK21014_06 (OVISE-Bevacizmab-3)(normalized)	Gene Symbol	Aliases	Entrez ID	Ensembl ID	GO Accession	Chromosome	DBXrefs	Description	End	Gene Type	Paralogs	Start	Strand
100287102	0.319403	0.833333	0.823789	0.333333	0.114286	0.114286	0	0	0	0	0	0	DDX11L1		100287102			chr1	HGNC:37102	DEAD/H (Asp-Glu-Ala-Asp/His) box helicase 11 like 1	14409	pseudo		11874	+
653635	16.7694	17.8	13.4071	12.6833	17.3309	16.0476	4.03211	4.20072	3.70945	3.77644	4.07967	3.84609	WASH7P	FAM39F|WASH5P	653635	ENSG00000227232		chr1	HGNC:38034	WAS protein family homolog 7 pseudogene	29370	pseudo		14362	-
100302278	0	0	0	0	0	0	0	0	0	0	0	0	MIR1302-2	MIRN1302-2|hsa-mir-1302-2	100302278			chr1	HGNC:35294|miRBase:MI0006363	microRNA 1302-2	30503	miscRNA		30366	+
645520	0	0	0	0	0	0	0	0	0	0	0	0	FAM138A	F379	645520	ENSG00000237613		chr1	HGNC:32334|Vega:OTTHUMG00000000960	family with sequence similarity 138, member A	36081	miscRNA		34611	-
79504	0	0	0	0	0	0	0	0	0	0	0	0	OR4G4P		79504			chr1	HGNC:14822	olfactory receptor, family 4, subfamily G, member 4 pseudogene	53396	pseudo		52453	+
403263	0	0	0	0	0	0	0	0	0	0	0	0	OR4G11P		403263			chr1	HGNC:31276	olfactory receptor, family 4, subfamily G, member 11 pseudogene	63885	pseudo		63016	+
79501	0	0	0	0	0	0	0	0	0	0	0	0	OR4F5		79501		GO:0004930|GO:0004984|GO:0005886|GO:0016021	chr1	HGNC:14825|HPRD:14974	olfactory receptor, family 4, subfamily F, member 5	70008	protein-coding		69091	+
101927589	0	0	0	0	0	0	0	0	0	0	0	0	LOC101927589		101927589			chr1		uncharacterized LOC101927589	133748	pseudo		92224	-
100420257	0	0	0	0	0	0	0	0	0	0	0	0	CICP27		100420257			chr1	HGNC:48835	capicua transcriptional repressor pseudogene 27	135677	pseudo		131125	+
729737	11	8	4	6.83333	8	4.5	3.42378	3.04692	1.96453	2.88417	2.96439	2.01173	LOC729737		729737			chr1		uncharacterized LOC729737	140566	miscRNA		134773	-
100996442	0	0	0	0	0	0	0	0	0	0	0	0	LOC100996442		100996442			chr1		uncharacterized LOC100996442	174392	miscRNA		142447	-
728481	0	0	0	0	0	0	0	0	0	0	0	0	RPL23AP21	RPL23A_1_1	728481			chr1	HGNC:35827	ribosomal protein L23a pseudogene 21	228778	pseudo		227770	-
100132287	0	0	0.333333	0	0.333333	0	0	0	0	0	0	0	LOC100132287		100132287			chr1		uncharacterized LOC100132287	328581	miscRNA		323892	+
100288667	0	0	0	0	0	0	0	0	0	0	0	0	CICP7		100288667			chr1	HGNC:37756	capicua transcriptional repressor pseudogene 7	332225	pseudo		327463	-
729759	0	0	0	0	0	0	0	0	0	0	0	0	OR4F29	OR7-21	729759	ENSG00000235249	GO:0004930|GO:0004984|GO:0005886|GO:0016021	chr1	HGNC:31275|HPRD:14971|Vega:OTTHUMG00000002860	olfactory receptor, family 4, subfamily F, member 29	368597	protein-coding	122740|122742|26682|26683|390431|390433|390436|390648|390649|79317|79544|81099|81127|81399	367659	+
101929192	0	0	0	0	0	0	0	0	0	0	0	0	LOC101929192		101929192			chr1		uncharacterized LOC101929192	459929	miscRNA		446168	+
101929209	0	0	0	0	0	0	0	0	0	0	0	0	LOC101929209		101929209			chr1		uncharacterized LOC101929209	471009	miscRNA		462424	+
728517	0	0	0	0	0	0	0	0	0	0	0	0	RPL23AP24	RPL23A_1_2	728517			chr1	HGNC:36176	ribosomal protein L23a pseudogene 24	471268	pseudo		471014	+
101928626	0	0	0	0	0	0	0	0	0	0	0	0	LOC101928626		101928626			chr1		uncharacterized LOC101928626	564389	miscRNA		562760	-
100887749	0	0	0	0	0	0	0	0	0	0	0	0	MTND1P23		100887749			chr1	HGNC:42092	MT-ND1 pseudogene 23	564820	pseudo		564442	+
100652939	0	0	0	0	0	0	0	0	0	0	0	0	MTND2P28		100652939			chr1	HGNC:42129	MT-ND2 pseudogene 28	566066	pseudo		565020	+
81399	0	0	0	0	0	0	0	0	0	0	0	0	OR4F16	OR1-1|OR7-21	81399	ENSG00000185097		chr1	HGNC:15079|HPRD:14969|Vega:OTTHUMG00000002581	olfactory receptor, family 4, subfamily F, member 16	622034	protein-coding	122740|122742|26682|26683|390431|390433|390436|390648|390649|729759|79317|79544|81099|81127	621096	-
100132630	0	0	0	0	0	0	0	0	0	0	0	0	CICP3		100132630			chr1	HGNC:37742	capicua transcriptional repressor pseudogene 3	661202	pseudo		657426	+
100133331	0	0	0	0	0	0	0	0	0	0	0	0	LOC100133331		100133331			chr1		uncharacterized LOC100133331	665731	miscRNA		661139	-
101928706	0	0	0	0	0	0	0	0	0	0	0	0	LOC101928706		101928706			chr1		uncharacterized LOC101928706	672114	miscRNA		670970	-
101060494	0	0	0	0	0	0	0	0	0	0	0	0	LOC101060494		101060494			chr1		uncharacterized LOC101060494	676182	miscRNA		674381	-
100288069	2.25	1	0.666667	1.25	0	3	1.13428	0.0469155	0	0.433507	0	1.42676	LOC100288069		100288069	ENSG00000228327		chr1		uncharacterized LOC100288069	714068	miscRNA		700245	-
100287934	0	0	0	0	0	0	0	0	0	0	0	0	LOC100287934		100287934	ENSG00000237491	GO:0016021	chr1		uncharacterized LOC100287934	722507	unknown		721100	+
400728	0	0	0	0.5	0	0	0	0	0	0	0	0	FAM87B		400728	ENSG00000177757	GO:0016021	chr1	HGNC:32236	family with sequence similarity 87, member B	755214	miscRNA		752751	+
79854	0.5	1	0	2.98507	0	0.5	0	0.0469155	0	1.68935	0	0	LINC00115	NCRNA00115	79854	ENSG00000225880		chr1	HGNC:26211|HPRD:08000	long intergenic non-protein coding RNA 115	762902	miscRNA		761586	-
643837	0	0	0	0	0	0	0	0	0	0	0	0	LOC643837		643837	ENSG00000228794		chr1		uncharacterized LOC643837	794826	miscRNA		762971	+
284593	0	0.5	0.333333	0.333333	0	0	0	0	0	0	0	0	FAM41C		284593	ENSG00000230368		chr1	HGNC:27635	family with sequence similarity 41, member C	812182	miscRNA		803451	-
388579	0	0	0	0	0	0	0	0	0	0	0	0	TUBB8P11		388579			chr1	HGNC:32337	tubulin, beta 8 class VIII pseudogene 11	809894	pseudo		808671	+
284600	0	0	0	0	0	0	0	0	0	0	0	0	LOC284600		284600	ENSG00000230699		chr1		uncharacterized LOC284600	850162	unknown		846815	+
100130417	0	0	0	0	0	0	0	0	0	0	0	0	LOC100130417		100130417			chr1		uncharacterized LOC100130417	854817	miscRNA		852953	-
101928801	0	0	0	0	0	0	0	0	0	0	0	0	LOC101928801		101928801			chr1		uncharacterized LOC101928801	859125	miscRNA		856660	-
148398	32	25.5	38.8333	35.5	23.0833	32.0833	4.96435	4.71934	5.24375	5.26133	4.49317	4.84555	SAMD11		148398	ENSG00000187634	GO:0000122|GO:0005634|GO:0032093|GO:0042731|GO:0043621	chr1	HGNC:28706|HPRD:10081|Vega:OTTHUMG00000040719	sterile alpha motif domain containing 11	879961	protein-coding	1911|1912|344658	861121	+
26155	36.3333	25.8333	41.5524	38.269	27.75	37.4167	5.14757	4.73808	5.34139	5.36968	4.7588	5.06741	NOC2L	NET15|NET7|NIR	26155	ENSG00000188976	GO:0000122|GO:0002903|GO:0003682|GO:0003714|GO:0005515|GO:0005634|GO:0005654|GO:0005730|GO:0006351|GO:0006915|GO:0031491|GO:0031497|GO:0032066|GO:0034644|GO:0035067|GO:0042393|GO:0070491|GO:2001243	chr1	HGNC:24517|MIM:610770|HPRD:13166|Vega:OTTHUMG00000040720	nucleolar complex associated 2 homolog (S. cerevisiae)	894679	protein-coding		879583	-
339451	12	14	4	5	7	15	3.54931	3.85427	1.96453	2.43351	2.77174	3.74869	KLHL17	RP11-54O7.6	339451	ENSG00000187961	GO:0005886|GO:0007420|GO:0014069|GO:0015629|GO:0016567|GO:0030036|GO:0030054|GO:0031208|GO:0032839|GO:0032947|GO:0043025|GO:0045211|GO:0051015	chr1	HGNC:24023|HPRD:13926|Vega:OTTHUMG00000040721	kelch-like family member 17	901099	protein-coding	11275|23276|26249|27252|317719|56062|57563|57626|59349|9817	895967	+
84069	17.9579	20.4844	7.35459	9.27732	13.792	19.8727	4.1309	4.40337	2.84317	3.32529	3.75015	4.15451	PLEKHN1	RP11-54O7.7	84069	ENSG00000187583	GO:0005543	chr1	HGNC:25284|HPRD:13190|Vega:OTTHUMG00000040756	pleckstrin homology domain containing, family N member 1	910484	protein-coding		901877	+
84808	0	0	0	0	0	0	0	0	0	0	0	0	C1orf170	RP11-54O7.8	84808	ENSG00000187642		chr1	HGNC:28208|Vega:OTTHUMG00000040757	chromosome 1 open reading frame 170	917473	miscRNA		910579	-
57801	10	8.5	18	5	6	10.75	3.28628	3.13438	4.13445	2.43351	2.54935	3.26806	HES4	bHLHb42	57801	ENSG00000188290	GO:0003677|GO:0005634|GO:0006351|GO:0006355|GO:0007399|GO:0008134|GO:0030154|GO:0046983	chr1	HGNC:24149|MIM:608060|HPRD:16273|Vega:OTTHUMG00000040758	hairy and enhancer of split 4 (Drosophila)	935552	protein-coding	3280|388585|54626|55502	934342	-
100270829	0	0	0	0	0	0	0	0	0	0	0	0	RPL39P12	RPL39_1_3	100270829			chr1	HGNC:36166	ribosomal protein L39 pseudogene 12	943609	pseudo		943454	-
9636	41	38.4722	41.4393	40.3333	63.5	35.9643	5.3219	5.31266	5.33745	5.44548	5.95307	5.01029	ISG15	G1P2|IFI15|IP17|UCRP|hUCRP	9636	ENSG00000187608	GO:0005515|GO:0005576|GO:0005615|GO:0005737|GO:0005829|GO:0007267|GO:0019048|GO:0019221|GO:0019941|GO:0031386|GO:0031397|GO:0032020|GO:0032480|GO:0032649|GO:0034340|GO:0042742|GO:0045071|GO:0045087|GO:0051607|GO:0060337	chr1	HGNC:4053|MIM:147571|HPRD:00958|Vega:OTTHUMG00000040777	ISG15 ubiquitin-like modifier	949919	protein-coding		948847	+
375790	474.576	455.069	504.16	404.471	435.283	520.426	8.85485	8.87686	8.94226	8.77147	8.7302	8.86535	AGRN		375790	ENSG00000188157	GO:0001523|GO:0002162|GO:0005200|GO:0005509|GO:0005515|GO:0005576|GO:0005605|GO:0005796|GO:0005886|GO:0005975|GO:0006024|GO:0006027|GO:0007165|GO:0007213|GO:0007411|GO:0007603|GO:0016021|GO:0030054|GO:0030198|GO:0030203|GO:0030204|GO:0031012|GO:0032321|GO:0033691|GO:0035374|GO:0043113|GO:0043202|GO:0043236|GO:0043395|GO:0044281|GO:0045162|GO:0045202|GO:0045887|GO:0045944|GO:0050808|GO:0051491	chr1	HGNC:329|MIM:103320|HPRD:10550|Vega:OTTHUMG00000040778	agrin	991499	protein-coding	133584|3339|346007	955503	+
100288175	0	0	0	0	0	0	0	0	0	0	0	0	LOC100288175		100288175			chr1		uncharacterized LOC100288175	1001833	unknown		995095	+
401934	0	0	0	0	0	0	0	0	0	0	0	0	RNF223		401934	ENSG00000237330	GO:0008270|GO:0016021	chr1	HGNC:40020	ring finger protein 223	1009687	protein-coding	138065|646862	1007126	-
54991	8.5	13	9	14	10	15.5	3.05181	3.74736	3.13445	3.91893	3.28632	3.796	C1orf159		54991	ENSG00000131591	GO:0016021	chr1	HGNC:26062|HPRD:07930|Vega:OTTHUMG00000000745	chromosome 1 open reading frame 159	1051736	protein-coding		1017198	-
254099	0	0	0	0	0	0	0	0	0	0	0	0	LOC254099		254099	ENSG00000223823		chr1		uncharacterized LOC254099	1079436	miscRNA		1072397	+
406984	0	0	0	0	0	0	0	0	0	0	0	0	MIR200B	MIRN200B	406984	ENSG00000207730		chr1	HGNC:31579|MIM:612091|miRBase:MI0000342	microRNA 200b	1102578	miscRNA	406933|406983|406985|554210	1102484	+
406983	0	0	0	0	0	0	0	0	0	0	0	0	MIR200A	MIRN200A	406983	ENSG00000207607		chr1	HGNC:31578|MIM:612090|miRBase:MI0000737	microRNA 200a	1103332	miscRNA	406933|406984|406985|554210	1103243	+
554210	0	0	0	0	0	0	0	0	0	0	0	0	MIR429	MIRN429|hsa-mir-429	554210	ENSG00000198976		chr1	HGNC:13784|MIM:612094|miRBase:MI0001641	microRNA 429	1104467	miscRNA	406933|406983|406984|406985	1104385	+
100506376	0	0	0	0	0	0	0	0	0	0	0	0	TTLL10-AS1		100506376	ENSG00000205231		chr1	HGNC:41159	TTLL10 antisense RNA 1	1112585	unknown		1108442	-
254173	0	1	0	0	0	1	0	0.0469155	0	0	0	0	TTLL10	TTLL5	254173	ENSG00000162571	GO:0005737|GO:0005886|GO:0018094|GO:0031965|GO:0070735	chr1	HGNC:26693|HPRD:08771|Vega:OTTHUMG00000000851	tubulin tyrosine ligase-like family, member 10	1133313	protein-coding	100526693|150465|158135|164395|23093|25809|26140|284076|440307|9654	1109286	+
8784	0	0	0	0	0	0	0	0	0	0	0	0	TNFRSF18	AITR|CD357|GITR|GITR-D	8784	ENSG00000186891	GO:0005031|GO:0005576|GO:0005887|GO:0007165|GO:0009897|GO:0033209|GO:0043066	chr1	HGNC:11914|MIM:603905|HPRD:04879|Vega:OTTHUMG00000001414	tumor necrosis factor receptor superfamily, member 18	1142089	protein-coding		1138888	-
7293	0	0	0	0	0	0	0	0	0	0	0	0	TNFRSF4	ACT35|CD134|OX40|TXGP1L	7293	ENSG00000186827	GO:0005031|GO:0005887|GO:0006954|GO:0006955|GO:0006968|GO:0009897|GO:0009986|GO:0030890|GO:0042098|GO:0042981|GO:0043433|GO:0045859|GO:0045892|GO:0050710|GO:0051024	chr1	HGNC:11918|MIM:600315|HPRD:02636|Vega:OTTHUMG00000001415	tumor necrosis factor receptor superfamily, member 4	1149548	protein-coding		1146706	-
51150	238	214.19	253.325	176.333	215.333	235.5	7.85917	7.78966	7.94937	7.57374	7.71481	7.72138	SDF4	Cab45|SDF-4	51150	ENSG00000078808	GO:0005509|GO:0005515|GO:0005737|GO:0005770|GO:0005796|GO:0005886|GO:0009650|GO:0017156|GO:0021549|GO:0032059|GO:0042802|GO:0045444|GO:0045471|GO:0070625	chr1	HGNC:24188|MIM:614282|HPRD:13113|Vega:OTTHUMG00000001812	stromal cell derived factor 4	1167447	protein-coding	440034|5954|57333|5955	1152288	-
126792	71.8095	58	74	52	50	66	6.13045	5.9049	6.17398	5.81202	5.60824	5.88619	B3GALT6	EDSP2|SEMDJL1|beta3GalT6	126792	ENSG00000176022	GO:0000139|GO:0005797|GO:0005975|GO:0006024|GO:0006486|GO:0008499|GO:0015012|GO:0016021|GO:0030203|GO:0030204|GO:0030206|GO:0032580|GO:0035250|GO:0044281|GO:0047220	chr1	HGNC:17978|MIM:615291|HPRD:12509|Vega:OTTHUMG00000001813	UDP-Gal:betaGal beta 1,3-galactosyltransferase polypeptide 6	1170420	protein-coding		1167629	+
388581	0	0.62619	0	1	0.285714	0	0	0	0	0.111578	0	0	FAM132A	C1QDC2|C1QTNF12|CTRP12	388581	ENSG00000184163	GO:0005615|GO:0035774|GO:0045721|GO:0046326|GO:0046628|GO:0050728|GO:0051897	chr1	HGNC:32308|Vega:OTTHUMG00000001412	family with sequence similarity 132, member A	1182102	protein-coding		1177826	-
118424	146.1	108.333	125.833	116	123.095	134.833	7.15516	6.80625	6.9399	6.96956	6.90801	6.91683	UBE2J2	NCUBE-2|NCUBE2|PRO2121	118424	ENSG00000160087	GO:0004842|GO:0005524|GO:0005789|GO:0006986|GO:0016021	chr1	HGNC:19268|HPRD:15600	ubiquitin-conjugating enzyme E2, J2	1209234	protein-coding	51465	1189292	-
101928895	0	0	0	0	0	0	0	0	0	0	0	0	LOC101928895		101928895			chr1		uncharacterized LOC101928895	1214610	miscRNA		1209454	+
6339	1	0	3	3	1	0	0	0	1.54949	1.69654	0	0	SCNN1D	ENaCd|ENaCdelta|SCNED|dNaCh	6339	ENSG00000162572	GO:0005515|GO:0005886|GO:0006814|GO:0015280|GO:0016021|GO:0034220|GO:0050896|GO:0050909|GO:0055085	chr1	HGNC:10601|MIM:601328|HPRD:03209|Vega:OTTHUMG00000002081	sodium channel, non-voltage-gated 1, delta subunit	1227409	protein-coding	40|41|51802|55515|6337|6338|6340|9311	1215816	+
116983	0	1.83333	2	1	2	0	0	0.921385	0.964526	0.111578	0.964387	0	ACAP3	CENTB5	116983	ENSG00000131584	GO:0005543|GO:0008060|GO:0008270|GO:0032312	chr1	HGNC:16754|HPRD:10820|Vega:OTTHUMG00000002235	ArfGAP with coiled-coil, ankyrin repeat and PH domains 3	1243269	protein-coding	116984|116985|116986|116987|116988|119016|23527|414189|50807|55616|642517|64411|653268|728127|728404|729092|8853|9744	1227764	-
126789	19	12.6667	22.1667	9	12.125	11	4.21228	3.70988	4.43485	3.2815	3.5643	3.30123	PUSL1		126789	ENSG00000169972	GO:0001522|GO:0003723|GO:0008033|GO:0009982	chr1	HGNC:26914|HPRD:08301|Vega:OTTHUMG00000003361	pseudouridylate synthase-like 1	1247057	protein-coding		1243994	+
54973	28	26.5	33.1667	18.5	21.125	25.5	4.77171	4.77484	5.01619	4.32103	4.36527	4.51423	CPSF3L	CPSF73L|INT11|INTS11|RC-68|RC68	54973	ENSG00000127054	GO:0005634|GO:0005737|GO:0016787	chr1	HGNC:26052|MIM:611354|HPRD:13377|Vega:OTTHUMG00000003330	cleavage and polyadenylation specific factor 3-like	1260067	protein-coding	51692	1246965	-
80772	34	51	42	39.4929	54.4929	46	5.05181	5.71934	5.35684	5.4151	5.73238	5.36536	CPTP	CPTP	80772	ENSG00000224051	GO:0005737|GO:0017089|GO:0046836|GO:0051861	chr1	HGNC:28116|Vega:OTTHUMG00000003171	glycolipid transfer protein domain containing 1	1264276	protein-coding	388323	1260143	+
83756	0.242857	0	0	0	1	0.478571	0	0	0	0	0	0	TAS1R3	T1R3	83756		GO:0001582|GO:0005886|GO:0007186|GO:0008527|GO:0016021|GO:0033041|GO:0046982|GO:0050916|GO:0050917	chr1	HGNC:15661|MIM:605865	taste receptor, type 1, member 3	1269844	protein-coding		1266726	+
1855	124.5	150.5	112.989	90	117.5	116	6.92435	7.28054	6.78456	6.60343	6.8409	6.69978	DVL1	DVL|DVL1L1|DVL1P1	1855	ENSG00000107404	GO:0001505|GO:0003674|GO:0004871|GO:0005109|GO:0005515|GO:0005737|GO:0005829|GO:0005874|GO:0005938|GO:0006366|GO:0006469|GO:0007165|GO:0007269|GO:0007411|GO:0007507|GO:0007528|GO:0010976|GO:0016023|GO:0016055|GO:0016328|GO:0019899|GO:0019901|GO:0021915|GO:0022007|GO:0030136|GO:0030177|GO:0030424|GO:0030425|GO:0030426|GO:0031122|GO:0031410|GO:0032091|GO:0032436|GO:0034504|GO:0035176|GO:0035372|GO:…	chr1	HGNC:3084|MIM:601365|HPRD:03220|Vega:OTTHUMG00000003069	dishevelled segment polarity protein 1	1284492	protein-coding	1856|1857|85458	1270658	-
101929103	0	0	0	0	0	0	0	0	0	0	0	0	LOC101929103		101929103			chr1		basic proline-rich protein-like	1288669	protein-coding		1284829	-
54587	0	1	0	0	2	0	0	0.0469155	0	0	0.964387	0	MXRA8		54587	ENSG00000162576	GO:0016021	chr1	HGNC:7542|HPRD:11330|Vega:OTTHUMG00000002973	matrix-remodelling associated 8	1297157	protein-coding		1288069	-
54998	318.631	254.113	325.511	277.451	280.756	279.291	8.28009	8.03624	8.31109	8.22767	8.09756	7.96743	AURKAIP1	AIP|AKIP	54998	ENSG00000175756	GO:0005515|GO:0005634|GO:0005730|GO:0005739|GO:0043231|GO:0045839|GO:0045862	chr1	HGNC:24114|MIM:609183|HPRD:16457|Vega:OTTHUMG00000001413	aurora kinase A interacting protein 1	1310818	protein-coding		1309110	-
81669	122.043	133.833	118.2	106.214	110.126	139.261	6.89559	7.11121	6.84961	6.84241	6.7474	6.96345	CCNL2	ANIA-6B|CCNM|HCLA-ISO|HLA-ISO|PCEE|SB138	81669	ENSG00000221978	GO:0000079|GO:0005634|GO:0006351|GO:0006355|GO:0006396|GO:0016607|GO:0019901	chr1	HGNC:20570|MIM:613482|HPRD:10815|Vega:OTTHUMG00000002917	cyclin L2	1334718	protein-coding	892|904|905|92002	1321091	-
148413	43.5	41.25	45	38	27.5	50.5	5.40729	5.41324	5.45638	5.35951	4.74575	5.50001	LOC148413		148413	ENSG00000224870		chr1	Vega:OTTHUMG00000002908	uncharacterized LOC148413	1337426	miscRNA		1334910	+
55052	137.833	125.083	120.686	149.14	119.833	142.5	7.07113	7.01366	6.87964	7.33211	6.86927	6.99662	MRPL20	L20mt|MRP-L20	55052	ENSG00000242485	GO:0003735|GO:0005515|GO:0005761|GO:0006412|GO:0019843	chr1	HGNC:14478|MIM:611833|HPRD:14746|Vega:OTTHUMG00000002916	mitochondrial ribosomal protein L20	1342693	protein-coding		1337276	-
441869	1	0	0	0.583333	0	0.25	0	0	0	0	0	0	ANKRD65		441869	ENSG00000235098		chr1	HGNC:42950|Vega:OTTHUMG00000002911	ankyrin repeat domain 65	1356824	protein-coding	23243|27130|283373|286|287|288|51479|57182|80351|8658	1353800	-
643965	0	0	0	0	0	0	0	0	0	0	0	0	TMEM88B		643965	ENSG00000205116	GO:0016021	chr1	HGNC:37099|Vega:OTTHUMG00000153395	transmembrane protein 88B	1363167	protein-coding		1361508	+
64856	17	33	24.5	20	25	25	4.05181	5.09131	4.57924	4.43351	4.60824	4.48566	VWA1	WARP	64856	ENSG00000179403	GO:0005604|GO:0005614|GO:0030198|GO:0042802|GO:0048266	chr1	HGNC:30910|MIM:611901|HPRD:18292|Vega:OTTHUMG00000002975	von Willebrand factor A domain containing 1	1378262	protein-coding	1303|1690|340706|4146|4147|4148|5212|57642|7373|8785	1370903	+
219293	0.333333	1.7	1.5	2	4	2.75	0	0.81245	0.549489	1.11158	1.96439	1.30123	ATAD3C		219293	ENSG00000215915	GO:0005524|GO:0017111	chr1	HGNC:32151|HPRD:13426|Vega:OTTHUMG00000000531	ATPase family, AAA domain containing 3C	1405538	protein-coding	55210|83858	1385069	+
83858	8.95556	17.0886	15.3035	13.9722	10.7879	13.4683	3.12713	4.14188	3.90031	3.91607	3.39573	3.59329	ATAD3B	AAA-TOB3|TOB3	83858	ENSG00000160072	GO:0005524|GO:0005743|GO:0017111	chr1	HGNC:24007|MIM:612317|HPRD:10679|Vega:OTTHUMG00000000577	ATPase family, AAA domain containing 3B	1431582	protein-coding	219293|55210	1407164	+
55210	42	43	32	43	34.9857	48.75	5.35667	5.47318	4.96453	5.53784	5.09308	5.44913	ATAD3A		55210	ENSG00000197785	GO:0005524|GO:0005739|GO:0005743|GO:0016021|GO:0016049|GO:0017111|GO:0042645|GO:0043066	chr1	HGNC:25567|MIM:612316|HPRD:12500|Vega:OTTHUMG00000000575	ATPase family, AAA domain containing 3A	1470067	protein-coding	219293|83858	1447523	+
339453	1	1	0	0	0	0	0	0.0469155	0	0	0	0	TMEM240	C1orf70	339453		GO:0016021	chr1	HGNC:25186	transmembrane protein 240	1475740	protein-coding		1470158	-
29101	207.32	175.4	208.37	159.961	173.49	191.333	7.66006	7.50142	7.66753	7.43316	7.40309	7.42174	SSU72	HSPC182|PNAS-120	29101	ENSG00000160075	GO:0005634|GO:0005737|GO:0006378|GO:0008420|GO:0070940	chr1	HGNC:25016|HPRD:13712|Vega:OTTHUMG00000000576	SSU72 RNA polymerase II CTD phosphatase homolog (S. cerevisiae)	1510262	protein-coding		1477053	-
643988	15	20	14	14	5	16	3.87124	4.36884	3.77188	3.91893	2.28632	3.8418	C1orf233		643988	ENSG00000228594	GO:0016021	chr1	HGNC:42951|Vega:OTTHUMG00000154864	chromosome 1 open reading frame 233	1535476	protein-coding		1533388	-
142678	24.5	20.5	19	19	13	26.3333	4.57906	4.40447	4.21245	4.35951	3.66483	4.56062	MIB2	ZZANK1|ZZZ5	142678	ENSG00000197530	GO:0003779|GO:0004842|GO:0004871|GO:0005515|GO:0005768|GO:0007219|GO:0008270|GO:0043123	chr1	HGNC:30577|MIM:611141|HPRD:15905|Vega:OTTHUMG00000074647	mindbomb E3 ubiquitin protein ligase 2	1565990	protein-coding	348094|57534	1550795	+
8510	0	1.25	1	0.5	0	0.5	0	0.368844	0	0	0	0	MMP23A	MIFR|MIFR-1|MMP22|MMP23A	8510	ENSG00000189409	GO:0000003|GO:0004222|GO:0005578|GO:0005622|GO:0005789|GO:0006508|GO:0008237|GO:0008270|GO:0016021	chr1	HGNC:7171|MIM:603321|HPRD:04503|Vega:OTTHUMG00000074713	matrix metallopeptidase 23B	1570030	protein-coding	118856|4313|4318|56547|64100	1567560	+
984	0	0	0	0	0	0	0	0	0	0	0	0	CDK11B	CDC2L1|CDK11|CDK11-p110|CDK11-p46|CDK11-p58|CLK-1|PK58|p58|p58CDC2L1|p58CLK-1	984	ENSG00000248333	GO:0001558|GO:0004672|GO:0004674|GO:0004693|GO:0005515|GO:0005524|GO:0005634|GO:0005737|GO:0006355|GO:0006468|GO:0006915|GO:0007067|GO:0008283|GO:0050684	chr1	HGNC:1729|MIM:176873|HPRD:08909	cyclin-dependent kinase 11B	1590473	protein-coding	1025|51755|728642|8558|8621	1571100	-
728661	63.5	53.3333	60	66.4929	63.0833	76.1048	5.95304	5.78388	5.87142	6.16671	5.94357	6.09172	SLC35E2B	SLC35E2	728661	ENSG00000189339	GO:0016021	chr1	HGNC:33941|Vega:OTTHUMG00000078639	solute carrier family 35, member E2B	1624243	protein-coding	79939|9906	1592939	-
100287685	0	0	0	0	0	0	0	0	0	0	0	0	LOC100287685		100287685			chr1		uncharacterized LOC100287685	1604782	unknown		1604131	+
100288379	0	0	0	0	0	0	0	0	0	0	0	0	LOC100288379		100288379			chr1		ribosomal protein S7 pseudogene	1605836	pseudo		1604714	+
8511	0	0	0	0	0	0	0	0	0	0	0	0	MMP23A	MIFR|MIFR-1|MMP21	8511	ENSG00000215914		chr1	HGNC:7170|MIM:603320|HPRD:04502	matrix metallopeptidase 23A (pseudogene)	1633247	pseudo		1631378	+
728642	76.5129	79.775	71.3167	72.7	62.95	95.9333	6.22198	6.36478	6.12069	6.29546	5.94052	6.42576	CDK11A	CDC2L2|CDC2L3|CDK11-p110|CDK11-p46|CDK11-p58|PITSLRE|p58GTA	728642	ENSG00000008128	GO:0001558|GO:0004672|GO:0004674|GO:0004693|GO:0005524|GO:0005634|GO:0005737|GO:0006355|GO:0006468|GO:0006915|GO:0007067|GO:0050684	chr1	HGNC:1730|MIM:116951|Vega:OTTHUMG00000000703	cyclin-dependent kinase 11A	1656004	protein-coding	1025|51755|8558|8621|984	1633823	-
9906	3	5.2	7	6.33333	7	9	1.54931	2.42543	2.77188	2.77454	2.77174	3.01173	SLC35E2		9906	ENSG00000215790	GO:0016021	chr1	HGNC:20863|HPRD:15374|Vega:OTTHUMG00000000823	solute carrier family 35, member E2	1677438	protein-coding	728661|79939	1656277	-
101928920	0	0	0	0	0	0	0	0	0	0	0	0	LOC101928920		101928920			chr1		uncharacterized LOC101928920	1662074	pseudo		1658824	-
100129381	0	0	0	0	0	0	0	0	0	0	0	0	LOC100129381		100129381			chr1		ribosomal protein S7 pseudogene	1668686	pseudo		1667250	+
65220	20.1571	13	14	10.5	13.5	14	4.29757	3.74736	3.77188	3.5039	3.71927	3.64916	NADK	dJ283E3.1	65220	ENSG00000008130	GO:0003951|GO:0005524|GO:0005829|GO:0006741|GO:0006766|GO:0006767|GO:0016310|GO:0019674|GO:0044281|GO:0046034|GO:0046872	chr1	HGNC:29831|MIM:611616|HPRD:16907|Vega:OTTHUMG00000000942	NAD kinase	1711508	protein-coding		1682671	-
2782	304	270.25	313.667	235.167	293.5	323.436	8.21228	8.12507	8.25761	7.98912	8.1616	8.17914	GNB1		2782	ENSG00000078369	GO:0001917|GO:0003924|GO:0004871|GO:0005622|GO:0005834|GO:0005886|GO:0006112|GO:0006184|GO:0007165|GO:0007191|GO:0007200|GO:0007204|GO:0007213|GO:0007265|GO:0007268|GO:0007596|GO:0007603|GO:0008283|GO:0010659|GO:0016020|GO:0016056|GO:0022400|GO:0030168|GO:0030425|GO:0042622|GO:0044281|GO:0044297|GO:0050909|GO:0051020|GO:0060041|GO:0071377|GO:0071380|GO:0071456|GO:0071870|GO:0097381	chr1	HGNC:4396|MIM:139380|HPRD:00766|Vega:OTTHUMG00000000940	guanine nucleotide binding protein (G protein), beta polypeptide 1	1822556	protein-coding	10681|22911|2783|2784	1716724	-
163688	0	0	0	0	0	0	0	0	0	0	0	0	CALML6	CAGLP	163688	ENSG00000169885	GO:0005509|GO:0005634|GO:0005730|GO:0005737|GO:0043231	chr1	HGNC:24193|MIM:610171|HPRD:12997|Vega:OTTHUMG00000000943	calmodulin-like 6	1848733	protein-coding	51475|51806|7125|7134|801|805|808|810|9478	1846266	+
339456	5	7	5.68571	2	9	5	2.28628	2.85427	2.47187	1.11158	3.13431	2.16373	TMEM52		339456	ENSG00000178821	GO:0016021	chr1	HGNC:27916|HPRD:14166|Vega:OTTHUMG00000000944	transmembrane protein 52	1850740	protein-coding		1849029	-
85452	0	0	0	0	0	0	0	0	0	0	0	0	KIAA1751		85452			chr1	HGNC:29368	KIAA1751	1935276	protein-coding		1853390	-
2563	0	0	0	0	1	0	0	0	0	0	0	0	GABRD	EIG10|EJM7|GEFSP5	2563	ENSG00000187730	GO:0004890|GO:0005230|GO:0005254|GO:0005887|GO:0006810|GO:0007165|GO:0007268|GO:0030054|GO:0034707|GO:0045211	chr1	HGNC:4084|MIM:137163|HPRD:08842|Vega:OTTHUMG00000041064	gamma-aminobutyric acid (GABA) A receptor, delta	1962192	protein-coding	200959|2560|2561|2562|2568|2569|2570|2741|2742|2743|441509|8001	1950768	+
5590	20.25	20.156	24.5	18	24.5	26.6667	4.3042	4.38005	4.57924	4.2815	4.5791	4.57877	PRKCZ	PKC-ZETA|PKC2	5590	ENSG00000067606	GO:0000226|GO:0001954|GO:0004672|GO:0004674|GO:0004697|GO:0005515|GO:0005524|GO:0005635|GO:0005737|GO:0005768|GO:0005829|GO:0005886|GO:0005911|GO:0005923|GO:0006468|GO:0006954|GO:0007165|GO:0007179|GO:0007596|GO:0007616|GO:0008270|GO:0008284|GO:0008286|GO:0015459|GO:0016020|GO:0016324|GO:0016363|GO:0016477|GO:0018105|GO:0019901|GO:0019904|GO:0030010|GO:0030054|GO:0030168|GO:0031252|GO:0031333|GO:…	chr1	HGNC:9412|MIM:176982|HPRD:01504|Vega:OTTHUMG00000001238	protein kinase C, zeta	2116834	protein-coding	29941|5578|5579|5580|5581|5582|5583|5584|5585|5586|5588	1981909	+
101929017	0	0	0	0	0	0	0	0	0	0	0	0	LOC101929017		101929017			chr1		uncharacterized LOC101929017	2076718	miscRNA		2072523	-
100506504	0	0	0	0	0	0	0	0	0	0	0	0	LOC100506504		100506504			chr1		uncharacterized LOC100506504	2115812	protein-coding		2113250	-
199990	40.95	37.6988	40.3143	39.2786	44.8333	47.1296	5.32014	5.28336	5.29775	5.40725	5.45089	5.40036	FAAP20	FAAP20|FP7162	199990	ENSG00000162585	GO:0005515|GO:0006974|GO:0019985|GO:0031593|GO:0036297|GO:0043130|GO:0043240|GO:0044427|GO:0046872|GO:0070530	chr1	HGNC:26428|MIM:615183|HPRD:08707|Vega:OTTHUMG00000001404	chromosome 1 open reading frame 86	2144159	protein-coding		2115899	-
6497	65	60.5	74	40	73	72.8333	5.98672	5.96578	6.17398	5.43351	6.15421	6.02833	SKI	SGS|SKV	6497	ENSG00000157933	GO:0000122|GO:0000166|GO:0001843|GO:0002089|GO:0003682|GO:0003714|GO:0005515|GO:0005634|GO:0005654|GO:0005667|GO:0005737|GO:0006351|GO:0006367|GO:0007179|GO:0008270|GO:0008283|GO:0008285|GO:0009948|GO:0010467|GO:0010626|GO:0014902|GO:0016604|GO:0016605|GO:0017053|GO:0019901|GO:0019904|GO:0021772|GO:0022011|GO:0030177|GO:0030326|GO:0030509|GO:0030512|GO:0030514|GO:0031625|GO:0032926|GO:0035019|GO:…	chr1	HGNC:10896|MIM:164780|HPRD:01271|Vega:OTTHUMG00000001407	v-ski avian sarcoma viral oncogene homolog	2241652	protein-coding	6498|652991	2160134	+
79906	5	3	1	4	5	7	2.28628	1.63188	0	2.11158	2.28632	2.64916	MORN1		79906	ENSG00000116151		chr1	HGNC:25852|HPRD:07843|Vega:OTTHUMG00000001402	MORN repeat containing 1	2323190	protein-coding	222967|259173|283385|57679|728194|89765	2252692	-
100129534	2	1	2.5	1.3	3.82857	6	0.964351	0.0469155	1.28645	0.49009	1.90119	2.42676	LOC100129534		100129534			chr1		small nuclear ribonucleoprotein polypeptide N pseudogene	2284100	pseudo		2281853	-
11079	126	136.667	154.25	121.5	162.667	140.793	6.94163	7.14143	7.23365	7.03639	7.31016	6.97923	RER1		11079		GO:0003674|GO:0006890|GO:0030173	chr1	HGNC:30309|HPRD:17967	RER1 retention in endoplasmic reticulum 1 homolog (S. cerevisiae)	2336885	protein-coding		2323214	+
5192	31.5	31.6667	33.1667	26.1667	34	41	4.94163	5.03181	5.01619	4.82124	5.05185	5.19935	PEX10	NALD|PBD6A|PBD6B|RNF69	5192	ENSG00000157911	GO:0005515|GO:0005777|GO:0005778|GO:0005779|GO:0007031|GO:0008022|GO:0008270|GO:0016558	chr1	HGNC:8851|MIM:602859|HPRD:04175|Vega:OTTHUMG00000001637	peroxisomal biogenesis factor 10	2344010	protein-coding		2336241	-
9651	0	0	0.5	0	0	0	0	0	0	0	0	0	PLCH2	PLC-eta2|PLCL4|PLCeta2	9651	ENSG00000149527	GO:0003674|GO:0004435|GO:0004871|GO:0005509|GO:0005543|GO:0005575|GO:0005737|GO:0005886|GO:0008150|GO:0016042|GO:0035556|GO:0043647|GO:0044281|GO:0046488	chr1	HGNC:29037|MIM:612836|Vega:OTTHUMG00000000719	phospholipase C, eta 2	2436969	protein-coding	113026|23007|23228|23236|5330|5332|5333|84812|89869	2407754	+
55229	1	1.83333	1	1	2	2	0	0.921385	0	0.111578	0.964387	0.8418	PANK4		55229	ENSG00000157881	GO:0004594|GO:0005524|GO:0005737|GO:0015937	chr1	HGNC:19366|MIM:606162|HPRD:07313|Vega:OTTHUMG00000000791	pantothenate kinase 4	2458067	protein-coding	80025	2439970	-
388585	0	0	0	0	0	0	0	0	0	0	0	0	HES5	bHLHb38	388585	ENSG00000197921	GO:0000122|GO:0001078|GO:0002062|GO:0003682|GO:0003690|GO:0005575|GO:0005654|GO:0006461|GO:0007155|GO:0007219|GO:0007224|GO:0007420|GO:0008134|GO:0008284|GO:0014003|GO:0021537|GO:0021781|GO:0021861|GO:0021915|GO:0022010|GO:0030513|GO:0031641|GO:0042491|GO:0042517|GO:0042668|GO:0043010|GO:0045595|GO:0045665|GO:0045747|GO:0045893|GO:0045944|GO:0046427|GO:0046983|GO:0048469|GO:0048661|GO:0048708|GO:…	chr1	HGNC:19764|MIM:607348|HPRD:16240|Vega:OTTHUMG00000000793	hairy and enhancer of split 5 (Drosophila)	2461684	protein-coding	3280|54626|55502|57801	2460184	-
115110	0	0	0	0	0	0	0	0	0	0	0	0	LOC115110		115110			chr1		uncharacterized LOC115110	2484284	miscRNA		2481359	-
100133445	0	0	0	0	0	0	0	0	0	0	0	0	LOC100133445		100133445			chr1		uncharacterized LOC100133445	2488450	miscRNA		2487208	-
8764	0	0	0	0	0	0	0	0	0	0	0	0	TNFRSF14	ATAR|CD270|HVEA|HVEM|LIGHTR|TR2	8764	ENSG00000157873	GO:0005031|GO:0005515|GO:0005886|GO:0005887|GO:0006955|GO:0007166|GO:0009897|GO:0019048|GO:0031295|GO:0031625|GO:0033209|GO:0046642|GO:0050731|GO:0050829|GO:0050830	chr1	HGNC:11912|MIM:602746|HPRD:04122|Vega:OTTHUMG00000000792	tumor necrosis factor receptor superfamily, member 14	2495268	protein-coding	27242|4055|4982|7133|8771|8792|958	2487291	+
100131742	0	0	0	0	0	0	0	0	0	0	0	0	LOC100131742		100131742			chr1		uncharacterized LOC100131742	2496108	unknown		2495677	+
100996583	0	0	0	0	0	0	0	0	0	0	0	0	LOC100996583		100996583	ENSG00000228037		chr1		uncharacterized LOC100996583	2515972	miscRNA		2512999	+
127281	14.2	7	9	12	12.5	9.83333	3.79217	2.85427	3.13445	3.69654	3.60824	3.13948	FAM213B	C1orf93	127281	ENSG00000157870	GO:0001516|GO:0005829|GO:0016616|GO:0019369|GO:0019371|GO:0044281	chr1	HGNC:28390|HPRD:14513|Vega:OTTHUMG00000000847	family with sequence similarity 213, member B	2522908	protein-coding	84293	2517899	+
79258	0	0	0	0	0	0	0	0	0	0	0	0	MMEL1	MMEL2|NEP2|NEPII|NL1|NL2|SEP	79258	ENSG00000142606	GO:0004222|GO:0005615|GO:0005783|GO:0005794|GO:0006508|GO:0008270|GO:0016021	chr1	HGNC:14668|HPRD:07024|Vega:OTTHUMG00000000846	membrane metallo-endopeptidase-like 1	2564481	protein-coding	1889|3792|4311|5251|9427|9718	2522081	-
100287898	0	0	0	0	0	0	0	0	0	0	0	0	TTC34		100287898	ENSG00000215912		chr1	HGNC:34297	tetratricopeptide repeat domain 34	2706230	protein-coding		2572807	-
101929067	0	0	0	0	0	0	0	0	0	0	0	0	LOC101929067		101929067			chr1		uncharacterized LOC101929067	2598393	protein-coding		2594829	-
140625	0	0	0	0	0	0	0	0	0	0	0	0	ACTRT2	ARPM2|ARPT2|Arp-T2|HARPM2	140625	ENSG00000169717	GO:0005737|GO:0005856	chr1	HGNC:24026|MIM:608535|HPRD:12254|Vega:OTTHUMG00000000562	actin-related protein T2	2939467	protein-coding	10120|10121|139741|345651|58|59|60|70|71|72|84517	2938046	+
440556	0	0	0	0	0	0	0	0	0	0	0	0	LINC00982		440556	ENSG00000177133		chr1	HGNC:48664	long intergenic non-protein coding RNA 982	2984289	miscRNA		2976181	-
63976	6	6	3	8	9	9	2.54931	2.63188	1.54949	3.11158	3.13431	3.01173	PRDM16	MEL1|PFM13	63976	ENSG00000142611	GO:0000122|GO:0003713|GO:0005515|GO:0005634|GO:0006351|GO:0017053|GO:0022008|GO:0030512|GO:0030853|GO:0035019|GO:0043457|GO:0043565|GO:0043586|GO:0045892|GO:0045893|GO:0046332|GO:0046872|GO:0050872|GO:0050873|GO:0060021	chr1	HGNC:14000|MIM:605557|HPRD:16122|Vega:OTTHUMG00000000581	PR domain containing 16	3355185	protein-coding	2122|59336	2985742	+
100420339	0	0	0	0	0	0	0	0	0	0	0	0	LOC100420339		100420339			chr1		opioid growth factor receptor pseudogene	2987261	pseudo		2986222	+
100422968	0	0	0	0	0	0	0	0	0	0	0	0	MIR4251		100422968			chr1	HGNC:38370|miRBase:MI0015861	microRNA 4251	3044599	miscRNA		3044539	+
27237	11.9851	25	16	13.9143	19.4344	23.9808	3.54752	4.69077	3.96453	3.91007	4.24493	4.42561	ARHGEF16	GEF16|NBR	27237	ENSG00000130762	GO:0005089|GO:0005515|GO:0005543|GO:0005829|GO:0007264|GO:0017048|GO:0030165|GO:0030971|GO:0032863|GO:0032864|GO:0043065|GO:0048011|GO:0051056|GO:0060326|GO:0090004|GO:0097190	chr1	HGNC:15515|HPRD:12478|Vega:OTTHUMG00000000625	Rho guanine nucleotide exchange factor (GEF) 16	3397677	protein-coding	128272|22899|25791|26084|7984	3371147	+
1953	28	21	23	20	21	29	4.77171	4.43923	4.48809	4.43351	4.3567	4.69978	MEGF6	EGFL3	1953		GO:0005509|GO:0005515|GO:0005575|GO:0005576|GO:0008150	chr1	HGNC:3232|MIM:604266|HPRD:11973	multiple EGF-like-domains 6	3528059	protein-coding		3404506	-
693135	0	0	0	0	0	0	0	0	0	0	0	0	MIR551A	MIRN551A	693135			chr1	HGNC:32806|MIM:615148|miRBase:MI0003556	microRNA 551a	3477354	miscRNA		3477260	-
127262	91.5	62.6667	88.3333	54.3333	101.333	99	6.48005	6.01654	6.42941	5.87534	6.62735	6.47116	TPRG1L	FAM79A|RP11-46F15.3|h-mover|mover	127262	ENSG00000158109	GO:0008021|GO:0030054|GO:0042802	chr1	HGNC:27007|MIM:611460|HPRD:14037|Vega:OTTHUMG00000000609	tumor protein p63 regulated 1-like	3546694	protein-coding		3541556	+
49856	24.0833	32	42.3429	34.2857	34.2286	50.4143	4.55431	5.04692	5.36857	5.21111	5.06152	5.49756	WRAP73	WDR8	49856	ENSG00000116213	GO:0005737|GO:0005813	chr1	HGNC:12759|MIM:606040|HPRD:06918|Vega:OTTHUMG00000000612	WD repeat containing, antisense to TP73	3566671	protein-coding		3547331	-
7161	11	11.5	13	9.5	15	12.25	3.42378	3.57048	3.66497	3.35951	3.87128	3.45651	TP73	P73	7161	ENSG00000078900	GO:0000122|GO:0000187|GO:0000785|GO:0001822|GO:0001836|GO:0002039|GO:0003682|GO:0003684|GO:0003690|GO:0003700|GO:0005515|GO:0005634|GO:0005667|GO:0005829|GO:0006298|GO:0006351|GO:0006954|GO:0006974|GO:0006978|GO:0007050|GO:0008134|GO:0008630|GO:0009791|GO:0010165|GO:0010243|GO:0010332|GO:0019901|GO:0021766|GO:0031571|GO:0033326|GO:0034644|GO:0042771|GO:0042802|GO:0043065|GO:0043508|GO:0043524|GO:…	chr1	HGNC:12003|MIM:601990|HPRD:03587|Vega:OTTHUMG00000000610	tumor protein p73	3652765	protein-coding	7157|8626	3569129	+
100506635	0	0	0	0	0	0	0	0	0	0	0	0	LOC100506635		100506635			chr1		uncharacterized LOC100506635	3591970	protein-coding		3591416	-
57212	18.5	17	18.3333	15.75	17	16.5	4.1738	4.13438	4.16092	4.08886	4.05185	3.88619	TP73-AS1	KIAA0495|PDAM	57212	ENSG00000227372	GO:0005576	chr1	HGNC:29052|HPRD:13803	TP73 antisense RNA 1	3663937	miscRNA		3652548	-
148870	0	0	0	0	0	0	0	0	0	0	0	0	CCDC27		148870	ENSG00000162592		chr1	HGNC:26546|HPRD:08141|Vega:OTTHUMG00000003504	coiled-coil domain containing 27	3688209	protein-coding		3668965	+
388588	1.5	3	4	0.5	5	4.5	0.549313	1.63188	1.96453	0	2.28632	2.01173	SMIM1	Vel	388588	ENSG00000235169	GO:0016021	chr1	HGNC:44204|MIM:615242|Vega:OTTHUMG00000003505	small integral membrane protein 1	3692546	protein-coding		3689325	+
57470	161.319	167.833	154.826	170.5	150.333	171.181	7.29812	7.4378	7.23903	7.52521	7.19641	7.26118	LRRC47		57470	ENSG00000130764	GO:0003723|GO:0004826|GO:0005515	chr1	HGNC:29207|HPRD:13837|Vega:OTTHUMG00000003506	leucine rich repeat containing 47	3713068	protein-coding	10056	3696784	-
9731	68.3028	66.8833	55.5721	69.4762	61.7048	83.9524	6.05822	6.11049	5.76082	6.23003	5.9117	6.2333	CEP104	GlyBP|KIAA0562	9731	ENSG00000116198	GO:0005814	chr1	HGNC:24866|HPRD:11091|Vega:OTTHUMG00000003507	centrosomal protein 104kDa	3773797	protein-coding		3728645	-
1677	15	9.33333	12	16	8.33333	17.5	3.87124	3.26931	3.54949	4.11158	3.02328	3.97108	DFFB	CAD|CPAN|DFF-40|DFF2|DFF40	1677	ENSG00000169598	GO:0000790|GO:0003677|GO:0004516|GO:0004536|GO:0005634|GO:0005654|GO:0005829|GO:0006309|GO:0006915|GO:0006917|GO:0006921|GO:0019899|GO:0030263|GO:0035556	chr1	HGNC:2773|MIM:601883|HPRD:03532|Vega:OTTHUMG00000003525	DNA fragmentation factor, 40kDa, beta polypeptide (caspase-activated DNase)	3801993	protein-coding		3773831	+
339448	40.75	37.8333	49.5	35.0619	34	41.3524	5.31308	5.2885	5.59388	5.24341	5.05185	5.2117	C1orf174	RP13-531C17.2	339448	ENSG00000198912	GO:0005634	chr1	HGNC:27915|HPRD:17353|Vega:OTTHUMG00000003739	chromosome 1 open reading frame 174	3816857	protein-coding		3805697	-
100133612	0	0	0	0	0	0	0	0	0	0	0	0	LOC100133612		100133612	ENSG00000236423		chr1		uncharacterized LOC100133612	3832011	miscRNA		3816968	+
728716	0	0	0	0	0	0	0	0	0	0	0	0	LOC728716		728716			chr1		uncharacterized LOC728716	4012643	miscRNA		4000672	+
644357	0	0	0	0	0	0	0	0	0	0	0	0	LOC644357		644357			chr1		eukaryotic translation elongation factor 1 delta (guanine nucleotide exchange protein) pseudogene	4235959	pseudo		4235523	-
284661	0	0	0	0	0	0	0	0	0	0	0	0	LOC284661		284661	ENSG00000235054		chr1		uncharacterized LOC284661	4484744	miscRNA		4472111	+
55966	63.2826	58.7682	61.3833	48.4071	61.9575	75.1916	5.94809	5.92388	5.9043	5.70873	5.91759	6.0743	AJAP1	MOT8|RP3-426F10.1|SHREW-1|SHREW1	55966	ENSG00000196581	GO:0005912|GO:0007155|GO:0016021|GO:0016323|GO:0016324	chr1	HGNC:30801|MIM:610972|HPRD:15339|Vega:OTTHUMG00000000645	adherens junctions associated protein 1	4843851	protein-coding		4715105	+
100616489	0	0	0	0	0	0	0	0	0	0	0	0	MIR4417		100616489	ENSG00000264341		chr1	HGNC:41535|miRBase:MI0016753	microRNA 4417	5624203	miscRNA		5624131	+
100287877	0	0	0	0	0	0	0	0	0	0	0	0	LOC100287877		100287877			chr1		uncharacterized LOC100287877	5772255	unknown		5768231	-
100616421	0	0	0	0	0	0	0	0	0	0	0	0	MIR4689		100616421	ENSG00000264101		chr1	HGNC:41895|miRBase:MI0017322	microRNA 4689	5922801	miscRNA		5922732	-
261734	13	8	2	7	6	6	3.66479	3.04692	0.964526	2.91893	2.54935	2.42676	NPHP4	POC10|SLSN4	261734	ENSG00000131697	GO:0005198|GO:0005515|GO:0005813|GO:0005829|GO:0005911|GO:0005923|GO:0005929|GO:0005932|GO:0007165|GO:0007632|GO:0016020|GO:0016337|GO:0030036|GO:0035329|GO:0060041	chr1	HGNC:19104|MIM:607215|HPRD:06238|Vega:OTTHUMG00000000701	nephronophthisis 4	6052533	protein-coding		5922868	-
8514	1	0	0	0.257143	0	0	0	0	0	0	0	0	KCNAB2	AKR6A5|HKvbeta2|HKvbeta2.1|HKvbeta2.2|KCNA2B|KV-BETA-2	8514	ENSG00000069424	GO:0005249|GO:0005737|GO:0005886|GO:0007268|GO:0015459|GO:0016021|GO:0044224|GO:0051291	chr1	HGNC:6229|MIM:601142|HPRD:03090|Vega:OTTHUMG00000000795	potassium voltage-gated channel, shaker-related subfamily, beta member 2	6161253	protein-coding	246181|7881|9196	6052358	+
101928723	0	0	0	0	0	0	0	0	0	0	0	0	LOC101928723		101928723			chr1		uncharacterized LOC101928723	6165323	protein-coding		6161847	-
26038	0	0	0	1	0	0	0	0	0	0.111578	0	0	CHD5	CHD-5	26038	ENSG00000116254	GO:0003677|GO:0005524|GO:0005634|GO:0006351|GO:0006355|GO:0008026|GO:0008270|GO:0016568	chr1	HGNC:16816|MIM:610771|HPRD:10828|Vega:OTTHUMG00000000952	chromodomain helicase DNA binding protein 5	6240194	protein-coding	100507217|1106|1105|1107|1108|55636|57680|80205|84181	6161847	-
6146	1788.04	1720.33	1778.85	1591.4	1762.34	1922.66	10.7685	10.7954	10.7613	10.7477	10.7477	10.7507	RPL22	EAP|HBP15|HBP15/L22|L22	6146	ENSG00000116251	GO:0000184|GO:0003723|GO:0003735|GO:0005737|GO:0005829|GO:0006412|GO:0006413|GO:0006414|GO:0006415|GO:0006614|GO:0008201|GO:0010467|GO:0016032|GO:0016070|GO:0016071|GO:0019058|GO:0019083|GO:0022625|GO:0030529|GO:0044267|GO:0046632	chr1	HGNC:10315|MIM:180474|HPRD:01602|Vega:OTTHUMG00000000953	ribosomal protein L22	6259679	protein-coding	200916	6245080	-
388591	13	7.5	7.5	13.9167	14.0833	17.5	3.66479	2.95381	2.87142	3.91032	3.7803	3.97108	RNF207	C1orf188	388591	ENSG00000158286	GO:0005622|GO:0008270	chr1	HGNC:32947|HPRD:08119|HPRD:13536|Vega:OTTHUMG00000001089	ring finger protein 207	6281359	protein-coding		6266189	+
23463	178.314	140.071	140.5	166.167	168.5	201.267	7.44263	7.17693	7.09895	7.48807	7.36099	7.49477	ICMT	HSTE14|MST098|MSTP098|PCCMT|PCMT|PPMT	23463	ENSG00000116237	GO:0001701|GO:0001889|GO:0003880|GO:0004671|GO:0005783|GO:0005789|GO:0006464|GO:0006481|GO:0006612|GO:0008140|GO:0008284|GO:0016020|GO:0016021|GO:0035264|GO:0046578	chr1	HGNC:5350|MIM:605851|HPRD:09321|Vega:OTTHUMG00000001254	isoprenylcysteine carboxyl methyltransferase	6296044	protein-coding		6281253	-
148645	4.94286	5	11.6588	4.13636	7	6.88235	2.2697	2.36884	3.50787	2.15994	2.77174	2.6247	LINC00337	C1orf211|NCRNA00337	148645	ENSG00000225077		chr1	HGNC:28620|HPRD:17550	long intergenic non-protein coding RNA 337	6299502	miscRNA		6296300	+
390992	0	0	0	0	0	0	0	0	0	0	0	0	HES3	bHLHb43	390992	ENSG00000173673	GO:0000122|GO:0001701|GO:0003677|GO:0005634|GO:0006351|GO:0008134|GO:0021555|GO:0021557|GO:0021558|GO:0021575|GO:0030901|GO:0045944|GO:0046983|GO:0060164	chr1	HGNC:26226|MIM:609971|HPRD:18618|Vega:OTTHUMG00000001271	hairy and enhancer of split 3 (Drosophila)	6305638	protein-coding		6304252	+
387509	10	11	12	10	10	5	3.28628	3.50635	3.54949	3.43351	3.28632	2.16373	GPR153	PGR1	387509	ENSG00000158292	GO:0004930|GO:0005886|GO:0016021	chr1	HGNC:23618|MIM:614269|HPRD:13600|Vega:OTTHUMG00000001272	G protein-coupled receptor 153	6321035	protein-coding	27239	6307406	-
11332	78	63	80	62.5	63	73	6.24975	6.0242	6.28645	6.07736	5.94167	6.03163	ACOT7	ACH1|ACT|BACH|CTE-II|LACH|LACH1|RP1-120G22.10|hBACH	11332	ENSG00000097021	GO:0000062|GO:0003824|GO:0004091|GO:0005737|GO:0005739|GO:0005829|GO:0006629|GO:0009062|GO:0016290|GO:0043005|GO:0044297	chr1	HGNC:24157|MIM:602587|HPRD:12517|Vega:OTTHUMG00000001295	acyl-CoA thioesterase 7	6453826	protein-coding		6324332	-
100130071	0	0	0	0	0	0	0	0	0	0	0	0	LOC100130071		100130071			chr1		GSQS6193	6327292	unknown		6326515	+
54626	2	2	2	2.2	3	0	0.964351	1.04692	0.964526	1.24908	1.54935	0	HES2	bHLHb40	54626	ENSG00000069812	GO:0003690|GO:0005634|GO:0006351|GO:0008134|GO:0045892|GO:0046983	chr1	HGNC:16005|MIM:609970|HPRD:13649|Vega:OTTHUMG00000000752	hairy and enhancer of split 2 (Drosophila)	6479979	protein-coding	3280|388585|55502|57801	6475294	-
83715	0	0	0	0	0	0	0	0	0	0	0	0	ESPN	DFNB36	83715	ENSG00000187017	GO:0005737|GO:0005903|GO:0007605|GO:0007626|GO:0017124|GO:0030046|GO:0031941|GO:0032420|GO:0032426|GO:0051015|GO:0051491|GO:0051494	chr1	HGNC:13281|MIM:606351|HPRD:06962|Vega:OTTHUMG00000000753	espin	6521004	protein-coding	339768	6484848	+
100422975	0	0	0	0	0	0	0	0	0	0	0	0	MIR4252		100422975	ENSG00000265392		chr1	HGNC:38384|miRBase:MI0015864	microRNA 4252	6489956	miscRNA		6489894	-
8718	2	1	3	1	2	1	0.964351	0.0469155	1.54949	0.111578	0.964387	0	TNFRSF25	APO-3|DDR3|DR3|LARD|TNFRSF12|TR3|TRAMP|WSL-1|WSL-LR	8718	ENSG00000215788	GO:0004872|GO:0005031|GO:0005576|GO:0005829|GO:0005886|GO:0005887|GO:0006915|GO:0006917|GO:0007165|GO:0007166|GO:0033209|GO:0042981|GO:0097190	chr1	HGNC:11910|MIM:603366|HPRD:04532|Vega:OTTHUMG00000000831	tumor necrosis factor receptor superfamily, member 25	6526255	protein-coding	7132	6521214	-
57449	6.74219	1.83333	3.5	3.5	3.83333	2.5	2.71757	0.921385	1.77188	1.91893	1.90299	1.16373	PLEKHG5	DSMA4|GEF720|Syx|Tech	57449	ENSG00000171680	GO:0004871|GO:0005089|GO:0005543|GO:0005829|GO:0005886|GO:0007264|GO:0035023|GO:0043065|GO:0043123|GO:0043542|GO:0048011|GO:0048471|GO:0051056|GO:0097190	chr1	HGNC:29105|MIM:611101|HPRD:11104|Vega:OTTHUMG00000000905	pleckstrin homology domain containing, family G (with RhoGef domain) member 5	6580121	protein-coding	440107|55200	6526152	-
79707	123.562	105.067	114.967	101.079	114.133	143.5	6.91344	6.76208	6.8096	6.77091	6.79896	7.00671	NOL9	Grc3|NET6	79707	ENSG00000162408	GO:0000460|GO:0003723|GO:0005524|GO:0005730|GO:0051731	chr1	HGNC:26265|HPRD:08667|Vega:OTTHUMG00000000904	nucleolar protein 9	6614658	protein-coding		6581407	-
80835	0	1	0	0	2	1	0	0.0469155	0	0	0.964387	0	TAS1R1	GPR70|T1R1|TR1	80835	ENSG00000173662	GO:0005886|GO:0008527|GO:0016021|GO:0046982|GO:0050912|GO:0050917	chr1	HGNC:14448|MIM:606225|HPRD:06939|Vega:OTTHUMG00000001441	taste receptor, type 1, member 1	6639817	protein-coding	222545|2911|2912|2913|2914|2915|2916|2917|2918|80834	6615338	+
3104	7	6	4	10	6.35	6.5	2.77171	2.63188	1.96453	3.43351	2.63114	2.54224	ZBTB48	HKR3|ZNF855|pp9964	3104	ENSG00000204859	GO:0003677|GO:0003700|GO:0005634|GO:0005730|GO:0005737|GO:0006351|GO:0046872	chr1	HGNC:4930|MIM:165270|HPRD:01316|Vega:OTTHUMG00000001438	zinc finger and BTB domain containing 48	6649340	protein-coding	10472|140685|166793|23119|29068|3090|55892|65986|7709|79842|9925	6640051	+
9903	11.5	20	26	15.5	17	17	3.48791	4.36884	4.66497	4.06578	4.05185	3.92926	KLHL21		9903	ENSG00000162413	GO:0000910|GO:0004842|GO:0005737|GO:0005827|GO:0007067|GO:0016567|GO:0031463|GO:0051322	chr1	HGNC:29041|HPRD:17239|Vega:OTTHUMG00000001437	kelch-like family member 21	6662958	protein-coding	10324|114818|131377|143879|151230|166348|25948|283212|340359|377007|64410|84541|8507|89857|89890	6650784	-
148479	46	48	42	36.9744	41	51	5.48791	5.63188	5.35684	5.32003	5.32194	5.51423	PHF13	PHF5|SPOC1	148479	ENSG00000116273	GO:0000278|GO:0003682|GO:0005634|GO:0005654|GO:0007059|GO:0007076|GO:0008270|GO:0016568|GO:0035064|GO:0051301	chr1	HGNC:22983|HPRD:10150|Vega:OTTHUMG00000001439	PHD finger protein 13	6684093	protein-coding	79142	6673756	+
90326	57.5	49.5	51.1667	46.625	52.8333	59.6667	5.80984	5.67627	5.64166	5.65461	5.68776	5.74065	THAP3		90326	ENSG00000041988	GO:0003677|GO:0005515|GO:0046872	chr1	HGNC:20855|MIM:612532|HPRD:18178|Vega:OTTHUMG00000001440	THAP domain containing, apoptosis associated protein 3	6695646	protein-coding	168451|199745|55145|83591	6684925	+
55735	49	42	38.6667	29.9583	38.8333	40.5	5.57906	5.43923	5.23754	5.01646	5.24361	5.18165	DNAJC11	dJ126A5.1	55735	ENSG00000007923	GO:0005743	chr1	HGNC:25570|MIM:614827|HPRD:07112|Vega:OTTHUMG00000001443	DnaJ (Hsp40) homolog, subfamily C, member 11	6761966	protein-coding		6694228	-
100505887	0	0	0	0	0	0	0	0	0	0	0	0	LOC100505887		100505887	ENSG00000228750		chr1		uncharacterized LOC100505887	6790072	miscRNA		6787587	+
100996592	0	0	0	0	0	0	0	0	0	0	0	0	LOC100996592		100996592			chr1		uncharacterized LOC100996592	6845040	miscRNA		6843952	-
23261	104.917	84.6667	101.417	113	88.3333	123.333	6.67745	6.45064	6.62868	6.93176	6.42927	6.78822	CAMTA1	CANPMR	23261	ENSG00000171735	GO:0003677|GO:0005634|GO:0005737|GO:0006351|GO:0006355	chr1	HGNC:18806|MIM:611501|HPRD:16681|Vega:OTTHUMG00000001212	calmodulin binding transcription activator 1	7829766	protein-coding	23125	6845384	+
100270828	0	0	0	0	0	0	0	0	0	0	0	0	RPL37P9	RPL37_1_4	100270828			chr1	HGNC:35688	ribosomal protein L37 pseudogene 9	6894660	pseudo		6894388	-
100129476	0	0	0	0	0	0	0	0	0	0	0	0	LOC100129476		100129476			chr1		uncharacterized LOC100129476	7111831	unknown		7110002	-
101928836	0	0	0	0	0	0	0	0	0	0	0	0	LOC101928836		101928836			chr1		uncharacterized LOC101928836	7501574	miscRNA		7500884	-
101928811	0	0	0	0	0	0	0	0	0	0	0	0	LOC101928811		101928811			chr1		uncharacterized LOC101928811	7680682	miscRNA		7677477	-
9341	81.7347	71.3262	66.4857	64.4569	52.2896	70.4656	6.31723	6.20328	6.0195	6.12184	5.67284	5.98065	VAMP3	CEB	9341	ENSG00000049245	GO:0001921|GO:0005515|GO:0005886|GO:0006461|GO:0006887|GO:0006904|GO:0006944|GO:0016021|GO:0016192|GO:0016324|GO:0017075|GO:0017156|GO:0030054|GO:0030136|GO:0030141|GO:0030665|GO:0031201|GO:0034446|GO:0042147|GO:0043001|GO:0043005|GO:0045202|GO:0055037	chr1	HGNC:12644|MIM:603657|HPRD:04711|Vega:OTTHUMG00000001225	vesicle-associated membrane protein 3	7841492	protein-coding	6843|6844|8673|8674	7831329	+
8863	16.919	11.6667	11	14.6667	13.3333	19.8333	4.04493	3.59124	3.42396	3.98605	3.70135	4.15166	PER3	GIG13	8863	ENSG00000049246	GO:0000122|GO:0004871|GO:0005634|GO:0005737|GO:0006351|GO:0007623	chr1	HGNC:8847|MIM:603427|HPRD:09138|Vega:OTTHUMG00000001216	period circadian clock 3	7905240	protein-coding	5187|8864	7844489	+
10911	0	0	0	0	0	0	0	0	0	0	0	0	UTS2	PRO1068|U-II|UCN2|UII	10911	ENSG00000049247	GO:0001666|GO:0003105|GO:0005102|GO:0005179|GO:0005576|GO:0005615|GO:0006936|GO:0007204|GO:0007268|GO:0008217|GO:0010459|GO:0010460|GO:0010763|GO:0010841|GO:0032224|GO:0032967|GO:0033574|GO:0035811|GO:0035814|GO:0042493|GO:0045597|GO:0045766|GO:0045776|GO:0045777|GO:0045909|GO:0046005|GO:0046676|GO:0048146	chr1	HGNC:12636|MIM:604097|HPRD:04976|Vega:OTTHUMG00000001218	urotensin 2	7913551	protein-coding		7907672	-
3604	0.6	1.25	1.83333	0	0	1	0	0.368844	0.838996	0	0	0	TNFRSF9	4-1BB|CD137|CDw137|ILA	3604		GO:0004872|GO:0005615|GO:0005887|GO:0006917|GO:0008285|GO:0009897|GO:0019955|GO:0070207|GO:2001180|GO:2001183	chr1	HGNC:11924|MIM:602250|HPRD:03767	tumor necrosis factor receptor superfamily, member 9	8003225	protein-coding		7975931	-
11315	286	246.936	264.941	219.056	260.846	256.851	8.12422	7.99491	8.01405	7.88673	7.99144	7.84659	PARK7	DJ-1|DJ1	11315	ENSG00000116288	GO:0003729|GO:0004601|GO:0005515|GO:0005634|GO:0005737|GO:0005739|GO:0006508|GO:0006914|GO:0006954|GO:0007005|GO:0007338|GO:0008219|GO:0008233|GO:0008344|GO:0032091|GO:0042743|GO:0042803|GO:0043523|GO:0043524|GO:0050727|GO:0050821|GO:0051583|GO:0051899|GO:0051920|GO:0060081|GO:0060548|GO:0060765|GO:0070301|GO:2000277|GO:2001237	chr1	HGNC:16369|MIM:602533|HPRD:03961|Vega:OTTHUMG00000001210	parkinson protein 7	8045342	protein-coding		8021714	+
54206	49.5	32.8333	43.5	54.5	43.1	63.5	5.59371	5.08401	5.40747	5.87976	5.394	5.83049	ERRFI1	GENE-33|MIG-6|MIG6|RALT	54206	ENSG00000116285	GO:0005100|GO:0005515|GO:0005634|GO:0005737|GO:0006950|GO:0007175|GO:0019901|GO:0031234|GO:0031953|GO:0032321|GO:0043589|GO:0045616|GO:0048286|GO:0060426|GO:0060428	chr1	HGNC:18185|MIM:608069|HPRD:09218|Vega:OTTHUMG00000001221	ERBB receptor feedback inhibitor 1	8086393	protein-coding		8071779	-
390993	0	0	0	0	0	0	0	0	0	0	0	0	RPL7AP18	RPL7A_1_5	390993			chr1	HGNC:35613	ribosomal protein L7a pseudogene 18	8118547	pseudo		8117241	-
100129776	0	0	0	0	0	0	0	0	0	0	0	0	LOC100129776		100129776			chr1		eukaryotic translation initiation factor 2, subunit 3 gamma, 52kDa pseudogene	8252833	pseudo		8249886	+
50651	0	0	0	0	0	0	0	0	0	0	0	0	SLC45A1	DNB5	50651	ENSG00000162426	GO:0008643|GO:0015293|GO:0016021	chr1	HGNC:17939|MIM:605763|Vega:OTTHUMG00000000503	solute carrier family 45, member 1	8404227	protein-coding	51151|57210|85414	8378145	+
473	190.917	186.75	161.167	200.483	191.405	204.167	7.54115	7.59188	7.29694	7.75892	7.54487	7.5154	RERE	ARG|ARP|ATN1L|DNB1	473	ENSG00000142599	GO:0000118|GO:0003682|GO:0003700|GO:0005515|GO:0005634|GO:0005730|GO:0005739|GO:0006338|GO:0006351|GO:0006607|GO:0007275|GO:0008267|GO:0008270|GO:0043565	chr1	HGNC:9965|MIM:605226|HPRD:05566|Vega:OTTHUMG00000001765	arginine-glutamic acid dipeptide (RE) repeats	8877699	protein-coding	1822|57504|9112|9219	8412464	-
100270823	0	0	0	0	0	0	0	0	0	0	0	0	RPL7P11	RPL7_1_6	100270823			chr1	HGNC:35667	ribosomal protein L7 pseudogene 11	8811150	pseudo		8810469	+
644896	0	0	0	0	0	0	0	0	0	0	0	0	RPL7P7	RPL7_1_7	644896			chr1	HGNC:36895	ribosomal protein L7 pseudogene 7	8847010	pseudo		8846188	-
100128662	0	0	0	0	0	0	0	0	0	0	0	0	RPL27P3		100128662			chr1		ribosomal protein L27 pseudogene	8859616	pseudo		8858497	+
100131143	0	0	0	0	0	0	0	0	0	0	0	0	RPL23AP19	RPL23A_2_8	100131143			chr1	HGNC:36708	ribosomal protein L23a pseudogene 19	8891437	pseudo		8891066	+
2023	2612.34	2641.17	2729.82	2389.03	2758.94	2884.65	11.3155	11.4139	11.3791	11.3338	11.3943	11.336	ENO1	ENO1L1|MPB1|NNE|PPH	2023	ENSG00000074800	GO:0000015|GO:0000122|GO:0000287|GO:0003677|GO:0003700|GO:0003714|GO:0004634|GO:0005515|GO:0005634|GO:0005737|GO:0005829|GO:0005886|GO:0005975|GO:0006006|GO:0006094|GO:0006096|GO:0006351|GO:0009615|GO:0030308|GO:0031430|GO:0044281|GO:0045892|GO:0070062	chr1	HGNC:3350|MIM:172430|HPRD:01400|Vega:OTTHUMG00000001773	enolase 1, (alpha)	8939151	protein-coding	2026|2027|387712	8921059	-
100505975	0	0	0	0	0	0	0	0	0	0	0	0	ENO1-AS1		100505975	ENSG00000230679		chr1	HGNC:40214	ENO1 antisense RNA 1	8939943	miscRNA		8938894	+
100113373	0	0	0	0	0	0	0	0	0	0	0	0	HMGN2P17		100113373			chr1	HGNC:39381	high mobility group nucleosomal binding domain 2 pseudogene 17	8954662	pseudo		8953470	+
765	1	1	0	0	0	1	0	0.0469155	0	0	0	0	CA6	CA-VI|GUSTIN	765	ENSG00000131686	GO:0004089|GO:0005576|GO:0005615|GO:0005737|GO:0006730|GO:0008270|GO:0015701|GO:0044281	chr1	HGNC:1380|MIM:114780|HPRD:00264|Vega:OTTHUMG00000001763	carbonic anhydrase VI	9035148	protein-coding	11238|23632|377677|759|760|761|762|763|766|768	9005893	+
155184	1	0	0	0	0	0	0	0	0	0	0	0	SLC2A7	GLUT7	155184	ENSG00000197241	GO:0005886|GO:0008643|GO:0016021|GO:0022891|GO:0055085	chr1	HGNC:13445|MIM:610371|HPRD:15365|Vega:OTTHUMG00000057499	solute carrier family 2 (facilitated glucose transporter), member 7	9086404	protein-coding	144195|56606|6513|6514|6515|6517|66035	9063359	-
6518	0	0	0	0	0	0	0	0	0	0	0	0	SLC2A5	GLUT-5|GLUT5	6518		GO:0005353|GO:0005355|GO:0005886|GO:0005975|GO:0008645|GO:0015755|GO:0015758|GO:0016021|GO:0016324|GO:0044281|GO:0055085|GO:0071332	chr1	HGNC:11010|MIM:138230|HPRD:00690	solute carrier family 2 (facilitated glucose/fructose transporter), member 5	9129887	protein-coding		9097005	-
80045	0	0	0	0	0	0	0	0	0	0	0	0	GPR157		80045		GO:0004930|GO:0005886|GO:0016021	chr1	HGNC:23687|HPRD:17068	G protein-coupled receptor 157	9189229	protein-coding		9164476	-
407040	0	0	0	0	0	0	0	0	0	0	0	0	MIR34A	MIRN34A|miRNA34A|mir-34	407040	ENSG00000207865		chr1	HGNC:31635|MIM:611172|miRBase:MI0000268	microRNA 34a	9211836	miscRNA	407041|407042	9211727	-
727721	0	0	0	0	0	0	0	0	0	0	0	0	LOC727721		727721			chr1		uncharacterized LOC727721	9257040	unknown		9241898	-
9563	24.9833	34.6667	36.9833	29.75	31.5667	26.4833	4.60724	5.16239	5.17333	5.0064	4.94472	4.56881	H6PD	CORTRD1|G6PDH|GDH	9563	ENSG00000049239	GO:0004345|GO:0005739|GO:0005788|GO:0006098|GO:0017057|GO:0030246|GO:0047936|GO:0050661|GO:0097305	chr1	HGNC:4795|MIM:138090|HPRD:00681|Vega:OTTHUMG00000001768	hexose-6-phosphate dehydrogenase (glucose 1-dehydrogenase)	9331394	protein-coding	2539	9294863	+
80176	25.5	22	32.25	24	18	23	4.63678	4.50635	4.97575	4.69654	4.13431	4.36536	SPSB1	SSB-1|SSB1	80176	ENSG00000171621	GO:0005737|GO:0016567|GO:0035556	chr1	HGNC:30628|MIM:611657|HPRD:18106|Vega:OTTHUMG00000001279	splA/ryanodine receptor domain and SOCS box containing 1	9429590	protein-coding	200933|84727|92369	9352941	+
100506022	0	0	0	0	0	0	0	0	0	0	0	0	LOC100506022		100506022			chr1		uncharacterized LOC100506022	9489055	miscRNA		9486258	-
84275	21	26	24	18.8333	24.5	35.9811	4.35667	4.74736	4.54949	4.3468	4.5791	5.01097	SLC25A33	BMSC-MCP|PNC1	84275	ENSG00000171612	GO:0005743|GO:0006810|GO:0016021	chr1	HGNC:29681|MIM:610816|HPRD:14631|Vega:OTTHUMG00000001322	solute carrier family 25 (pyrimidine nucleotide carrier), member 33	9642831	protein-coding	55186	9599528	+
642740	0	0	0	0	0	0	0	0	0	0	0	0	RPL9P11	RPL9_1_9	642740			chr1	HGNC:35621	ribosomal protein L9 pseudogene 11	9637139	pseudo		9636463	+
199953	22	30.6857	20	22	19	20.5	4.42378	4.98641	4.28645	4.57101	4.21231	4.19935	TMEM201	NET5	199953	ENSG00000188807	GO:0005637|GO:0016021	chr1	HGNC:33719|HPRD:17991|Vega:OTTHUMG00000057457	transmembrane protein 201	9674935	protein-coding		9648932	+
5293	85.769	66.6667	77.5	65.1667	83.8333	77.5	6.38674	6.10581	6.24065	6.13764	6.35384	6.11792	PIK3CD	P110DELTA|PI3K|p110D	5293	ENSG00000171608	GO:0001779|GO:0001782|GO:0001816|GO:0002250|GO:0002551|GO:0002679|GO:0005515|GO:0005524|GO:0005829|GO:0005886|GO:0005942|GO:0006468|GO:0006644|GO:0006661|GO:0006954|GO:0007165|GO:0007173|GO:0008543|GO:0010818|GO:0014065|GO:0016303|GO:0030101|GO:0030217|GO:0030593|GO:0035004|GO:0035005|GO:0035747|GO:0035754|GO:0036092|GO:0038095|GO:0042110|GO:0042113|GO:0043303|GO:0044281|GO:0045087|GO:0046934|GO:…	chr1	HGNC:8977|MIM:602839|Vega:OTTHUMG00000001450	phosphatidylinositol-4,5-bisphosphate 3-kinase, catalytic subunit delta	9789172	protein-coding	5286|5287|5288|5294	9711790	+
644997	0	0	0	0	0	0	0	0	0	0	0	0	C1orf200		644997	ENSG00000179840		chr1	HGNC:32346|Vega:OTTHUMG00000001452	chromosome 1 open reading frame 200	9714644	miscRNA		9712668	-
100270883	0	0	0	0	0	0	0	0	0	0	0	0	RPL26P7	RPL26_1_10	100270883			chr1	HGNC:37030	ribosomal protein L26 pseudogene 7	9722686	pseudo		9722346	-
101929074	0	0	0	0	0	0	0	0	0	0	0	0	LOC101929074		101929074			chr1		uncharacterized LOC101929074	9747627	miscRNA		9740903	-
22883	476.193	466.333	439.5	432.971	484.5	463.333	8.85975	8.91213	8.74425	8.8697	8.88474	8.69771	CLSTN1	ALC-ALPHA|CDHR12|CSTN1|PIK3CD|XB31alpha|alcalpha1|alcalpha2	22883	ENSG00000171603	GO:0000139|GO:0005509|GO:0005576|GO:0005634|GO:0005789|GO:0005886|GO:0007156|GO:0016021|GO:0030054|GO:0042995|GO:0045211	chr1	HGNC:17447|MIM:611321|HPRD:10837|Vega:OTTHUMG00000001451	calsyntenin 1	9884584	protein-coding	64084|9746	9789079	-
645010	0	0	0	0	0	0	0	0	0	0	0	0	FLJ16126		645010			chr1		uncharacterized LOC645010	9888329	unknown		9887668	-
56998	72.5	66	62	64.5	77	63	6.14426	6.09131	5.91872	6.12281	6.23117	5.81908	CTNNBIP1	ICAT	56998	ENSG00000178585	GO:0000122|GO:0001658|GO:0002528|GO:0005515|GO:0005634|GO:0005737|GO:0005829|GO:0008013|GO:0009952|GO:0016055|GO:0030178|GO:0030877|GO:0032091|GO:0043392|GO:0043433|GO:0045657|GO:0045669|GO:0048662|GO:0060633|GO:0070016|GO:0072201	chr1	HGNC:16913|MIM:607758|HPRD:09677|Vega:OTTHUMG00000001796	catenin, beta interacting protein 1	9970316	protein-coding		9908334	-
84328	45.6097	38.0292	43.3333	32.6809	37.3072	53.9143	5.47562	5.29595	5.40193	5.14195	5.18577	5.5944	LZIC		84328	ENSG00000162441	GO:0007417|GO:0008013|GO:0010212	chr1	HGNC:17497|MIM:610458|HPRD:14340	leucine zipper and CTNNBIP1 domain containing	10002826	protein-coding		9989776	-
64802	15.75	8.78333	8.85	19	15.2333	18.95	3.94163	3.18168	3.1102	4.35951	3.89355	4.08593	NMNAT1	LCA9|NMNAT|PNAT1	64802	ENSG00000173614	GO:0000309|GO:0004515|GO:0005515|GO:0005524|GO:0005634|GO:0005654|GO:0006766|GO:0006767|GO:0009435|GO:0019674|GO:0044281	chr1	HGNC:17877|MIM:608700|HPRD:16369|Vega:OTTHUMG00000001799	nicotinamide nucleotide adenylyltransferase 1	10045556	protein-coding	23057|349565	10002981	+
100847055	0	0	0	0	0.757143	0	0	0	0	0	0	0	MIR5697		100847055	ENSG00000265521		chr1	HGNC:43509|miRBase:MI0019304	microRNA 5697	10027516	miscRNA		10027439	+
116362	29.303	25.9714	33.1322	21.7949	30.5	24.0387	4.83733	4.74577	5.01469	4.5575	4.89512	4.42909	RBP7	CRBP4|CRBPIV	116362	ENSG00000162444	GO:0005215|GO:0005737|GO:0016918|GO:0019841	chr1	HGNC:30316|MIM:608604|HPRD:16355|Vega:OTTHUMG00000001798	retinol binding protein 7, cellular	10076078	protein-coding	1381|1382|2167|2169|2171|2173|5375|5947|5948|646480|83758	10057255	+
10277	105.833	81.5	79.1	73.7687	73.3626	89.7095	6.69	6.39564	6.27013	6.31651	6.16136	6.32899	UBE4B	E4|HDNB1|UBOX3|UFD2|UFD2A	10277	ENSG00000130939	GO:0000151|GO:0005737|GO:0008626|GO:0009411|GO:0019899|GO:0034450|GO:0042787	chr1	HGNC:12500|MIM:613565|HPRD:11659|Vega:OTTHUMG00000001797	ubiquitination factor E4B	10241296	protein-coding	9354	10093041	+
100270877	0	0	0	0	0	0	0	0	0	0	0	0	RPL21P21	RPL21_1_11	100270877			chr1	HGNC:35728	ribosomal protein L21 pseudogene 21	10114840	pseudo		10114498	-
100420660	0	0	0	0	0	0	0	0	0	0	0	0	PGAM1P11		100420660			chr1	HGNC:42464	phosphoglycerate mutase 1 pseudogene 11	10119712	pseudo		10118731	+
23095	86.0667	89.3808	86.45	73.6667	81.5333	96.8667	6.39173	6.52881	6.39832	6.31452	6.31371	6.43973	KIF1B	CMT2|CMT2A|CMT2A1|HMSNII|KLP|NBLST1	23095	ENSG00000054523	GO:0003777|GO:0005515|GO:0005524|GO:0005543|GO:0005739|GO:0005871|GO:0005874|GO:0005875|GO:0006915|GO:0007018|GO:0007270|GO:0007274|GO:0008017|GO:0008089|GO:0016887|GO:0019894|GO:0030659|GO:0030705|GO:0031410|GO:0043005|GO:0047497	chr1	HGNC:16636|MIM:605995|HPRD:05818|Vega:OTTHUMG00000001817	kinesin family member 1B	10441661	protein-coding	10749|124602|146909|23303|3835|547|55614|57519|63971|81930|9928	10270764	+
100422970	0	0	0	0	0	0	0	0	0	0	0	0	MIR1273D		100422970	ENSG00000264881		chr1	HGNC:38375|miRBase:MI0014254	microRNA 1273d	10287861	miscRNA		10287776	+
5226	115.833	109.833	103.333	89.6667	97.0833	113.75	6.82026	6.82609	6.65569	6.59808	6.56554	6.67152	PGD	6PGD	5226	ENSG00000142657	GO:0004616|GO:0005829|GO:0005975|GO:0006098|GO:0009051|GO:0019322|GO:0019521|GO:0044281|GO:0050661|GO:0055114	chr1	HGNC:8891|MIM:172200|HPRD:01391|Vega:OTTHUMG00000001905	phosphogluconate dehydrogenase	10480568	protein-coding		10459049	+
100526739	18.8123	15.3593	22.3837	13.5582	20.0175	20.2587	4.19795	3.98796	4.4489	3.87267	4.28758	4.18227	APITD1-CORT		100526739	ENSG00000175279|ENSG00000251503		chr1	HGNC:38843|Vega:OTTHUMG00000162436	APITD1-CORT readthrough	10512060	protein-coding		10490159	+
378708	48.4631	42.2333	60.9167	40.6296	50.804	45.3649	5.56317	5.44723	5.89329	5.45604	5.63126	5.3453	APITD1	CENP-S|CENPS|FAAP16|MHF1	378708		GO:0000278|GO:0000712|GO:0000777|GO:0003677|GO:0003682|GO:0003690|GO:0005515|GO:0005829|GO:0006281|GO:0006974|GO:0007067|GO:0031297|GO:0031398|GO:0043240|GO:0046982|GO:0051301|GO:0071821	chr1	HGNC:23163|MIM:609130|Vega:OTTHUMG00000059085	apoptosis-inducing, TAF9-like domain 1	10502872	protein-coding		10490159	+
1325	7.8492	3.12601	8.96706	9.92857	8.71349	7.3938	2.9369	1.69124	3.12916	3.42316	3.08764	2.72812	CORT	CST-14|CST-17|CST-29	1325	ENSG00000241563	GO:0001664|GO:0005184|GO:0005615|GO:0007193|GO:0007268	chr1	HGNC:2257|MIM:602784|HPRD:04150|Vega:OTTHUMG00000001906	cortistatin	10512060	protein-coding		10509776	+
1676	110.7	107.593	81.9	83.1333	78.3833	105.733	6.75486	6.79636	6.32032	6.48893	6.25686	6.56609	DFFA	DFF-45|DFF1|ICAD	1676		GO:0000790|GO:0004536|GO:0005634|GO:0005654|GO:0005737|GO:0005829|GO:0006309|GO:0006915|GO:0006917|GO:0006921|GO:0035556|GO:1900118	chr1	HGNC:2772|MIM:601882|HPRD:03531	DNA fragmentation factor, 45kDa, alpha polypeptide	10532613	protein-coding		10520603	-
5195	14.9194	14.8333	23.8333	28	20.5	22.5	3.86346	3.93769	4.53944	4.91893	4.32194	4.33365	PEX14	NAPP2|PBD13A|Pex14p|dJ734G22.2	5195	ENSG00000142655	GO:0003714|GO:0005102|GO:0005515|GO:0005622|GO:0005634|GO:0005777|GO:0005778|GO:0006461|GO:0007031|GO:0008017|GO:0016021|GO:0016558|GO:0016561|GO:0032091|GO:0034453|GO:0036250|GO:0043234|GO:0043433|GO:0044721|GO:0045892|GO:0047485|GO:0048487|GO:0051260|GO:1901094	chr1	HGNC:8856|MIM:601791|HPRD:03477|Vega:OTTHUMG00000001908	peroxisomal biogenesis factor 14	10690815	protein-coding		10535003	+
54897	17	24	15	21.0931	18.8333	23.5	4.05181	4.63188	3.87142	4.51028	4.1996	4.39639	CASZ1	CAS11|CST|SRG|ZNF693|dJ734G22.1	54897	ENSG00000130940	GO:0003677|GO:0005634|GO:0005730|GO:0005737|GO:0006351|GO:0006355|GO:0043231|GO:0046872	chr1	HGNC:26002|MIM:609895|HPRD:07897|Vega:OTTHUMG00000002035	castor zinc finger 1	10856733	protein-coding		10696666	-
148345	0	0	0	0	0	0	0	0	0	0	0	0	C1orf127		148345	ENSG00000175262		chr1	HGNC:26730|HPRD:08780|Vega:OTTHUMG00000002032	chromosome 1 open reading frame 127	11042094	protein-coding		11006530	-
390996	0	0	0	0	0	0	0	0	0	0	0	0	CFL1P6	CFLP6	390996			chr1	HGNC:34545	cofilin 1 (non-muscle) pseudogene 6	11051854	pseudo		11045887	-
23435	236.25	249.867	246.826	216.167	222.124	265.157	7.84852	8.01193	7.91188	7.86758	7.75961	7.8925	TARDBP	ALS10|TDP-43	23435		GO:0000166|GO:0003690|GO:0003700|GO:0003723|GO:0003730|GO:0005515|GO:0005634|GO:0005730|GO:0006366|GO:0006397|GO:0008219|GO:0008380|GO:0043922|GO:0070935	chr1	HGNC:11571|MIM:605078|HPRD:05466	TAR DNA binding protein	11085549	protein-coding		11072679	+
10747	2	0.242857	0	1.25714	0.228571	0.771429	0.964351	0	0	0.441727	0	0	MASP2	MAP19|MASP-2|MASP1P1|sMAP	10747	ENSG00000009724	GO:0001867|GO:0004252|GO:0005509|GO:0005515|GO:0005576|GO:0006508|GO:0006956|GO:0006958|GO:0008233|GO:0045087|GO:0048306	chr1	HGNC:6902|MIM:605102|HPRD:05484|Vega:OTTHUMG00000002121	mannan-binding lectin serine peptidase 2	11107296	protein-coding	2147|2155|2158|2159|3240|3250|51279|5624|5648|716|8858	11086580	-
6723	294.549	244.021	281.559	254.716	231.988	297.265	8.16671	7.97778	8.10182	8.10432	7.82229	8.0574	SRM	PAPT|SPDSY|SPS1|SRML1	6723	ENSG00000116649	GO:0004766|GO:0005829|GO:0006595|GO:0008295|GO:0034641|GO:0042803|GO:0044281	chr1	HGNC:11296|MIM:182891|HPRD:01692|Vega:OTTHUMG00000002119	spermidine synthase	11120091	protein-coding		11114649	-
5394	55.9167	58.5775	65.1667	54.3333	58.3333	73.4461	5.76956	5.91919	5.99059	5.87534	5.83064	6.04041	EXOSC10	PM-Scl|PM/Scl-100|PMSCL|PMSCL2|RRP6|Rrp6p|p2|p3|p4	5394	ENSG00000171824	GO:0000166|GO:0000176|GO:0000178|GO:0000184|GO:0000460|GO:0000956|GO:0003723|GO:0004532|GO:0005515|GO:0005634|GO:0005730|GO:0005737|GO:0008408|GO:0009048|GO:0035327|GO:0071028|GO:0071034|GO:0071035|GO:0071044|GO:0071048	chr1	HGNC:9138|MIM:605960|HPRD:16180|Vega:OTTHUMG00000002123	exosome component 10	11159967	protein-coding		11126670	-
101929158	0	0	0	0	0	0	0	0	0	0	0	0	LOC101929158		101929158			chr1		uncharacterized LOC101929158	11132267	miscRNA		11128149	+
101929136	0	0	0	0	0	0	0	0	0	0	0	0	LOC101929136		101929136			chr1		uncharacterized LOC101929136	11162157	miscRNA		11159584	+
2475	50.8333	43.1405	44.3333	28.1667	56.5071	61.9286	5.63205	5.47789	5.43485	4.9275	5.78475	5.79433	MTOR	FRAP|FRAP1|FRAP2|RAFT1|RAPT1	2475	ENSG00000198793	GO:0000139|GO:0001030|GO:0001031|GO:0001032|GO:0001156|GO:0001934|GO:0001938|GO:0004674|GO:0005515|GO:0005524|GO:0005737|GO:0005741|GO:0005764|GO:0005789|GO:0005829|GO:0005942|GO:0005979|GO:0006468|GO:0006950|GO:0007165|GO:0007173|GO:0007281|GO:0007584|GO:0008144|GO:0008286|GO:0008543|GO:0010507|GO:0010592|GO:0010628|GO:0010831|GO:0012505|GO:0016020|GO:0016049|GO:0016242|GO:0016301|GO:0016310|GO:…	chr1	HGNC:3942|MIM:601231|HPRD:03134|Vega:OTTHUMG00000002001	mechanistic target of rapamycin (serine/threonine kinase)	11322608	protein-coding	23049	11166588	-
100873935	0	0.27451	0.214286	0.339286	0	1.99058	0	0	0	0	0	0.834987	MTOR-AS1		100873935	ENSG00000225602		chr1	HGNC:40242	MTOR antisense RNA 1	11209595	miscRNA		11203955	+
10218	0	0	0	0	0	0	0	0	0	0	0	0	ANGPTL7	AngX|CDT6|RP4-647M16.2|dJ647M16.1	10218	ENSG00000171819	GO:0005576|GO:0006979	chr1	HGNC:24078|HPRD:10818|Vega:OTTHUMG00000002002	angiopoietin-like 7	11256038	protein-coding	10875|2219|2220|2266|2267|23452|284|285|4239|51378|83854|84929|8547|9068	11249346	+
100270891	0	0	0	0	0	0	0	0	0	0	0	0	RPL39P6	RPL39_1_12	100270891			chr1	HGNC:35803	ribosomal protein L39 pseudogene 6	11293367	pseudo		11292967	+
29914	26.75	24.25	24.4167	31.7	19.5	27.0833	4.70582	4.64683	4.57432	5.09799	4.24979	4.60113	UBIAD1	RP4-796F18.1|SCCD|TERE1	29914	ENSG00000120942	GO:0004659|GO:0005515|GO:0005634|GO:0005737|GO:0005783|GO:0005789|GO:0006744|GO:0009234|GO:0016020|GO:0016209|GO:0030173|GO:0031966|GO:0042371	chr1	HGNC:30791|MIM:611632|HPRD:15487|Vega:OTTHUMG00000002075	UbiA prenyltransferase domain containing 1	11348491	protein-coding		11333255	+
100421341	0	0	0	0	0	0	0	0	0	0	0	0	UBE2V2P3		100421341			chr1	HGNC:44891	ubiquitin-conjugating enzyme E2 variant 2 pseudgene 3	11339333	pseudo		11338671	-
57540	0	0	0	0	0	0	0	0	0	0	0	0	PTCHD2	DISP3	57540	ENSG00000204624	GO:0003674|GO:0005783|GO:0007224|GO:0008158|GO:0016021|GO:0031965|GO:0032368|GO:0042632	chr1	HGNC:29251|MIM:611251|Vega:OTTHUMG00000002074	patched domain containing 2	11597640	protein-coding	84976|85455	11539295	+
101929181	0	0	0	0	0	0	0	0	0	0	0	0	LOC101929181		101929181			chr1		uncharacterized LOC101929181	11673411	miscRNA		11669588	+
26232	2	4.5	3	6	4	2	0.964351	2.21684	1.54949	2.69654	1.96439	0.8418	FBXO2	FBG1|FBX2|Fbs1|NFB42|OCP1	26232	ENSG00000116661	GO:0001540|GO:0001948|GO:0004842|GO:0005783|GO:0005829|GO:0006464|GO:0006508|GO:0006516|GO:0016567|GO:0019005|GO:0030246|GO:0030433|GO:0031090|GO:0031146|GO:0031396|GO:0043197	chr1	HGNC:13581|MIM:607112|HPRD:06171|Vega:OTTHUMG00000002072	F-box protein 2	11714888	protein-coding	115290|126433|26270|342897|93611	11708418	-
93611	15.3667	12	13.5833	13.1667	11.0833	12.75	3.90608	3.63188	3.72829	3.8304	3.43471	3.51423	FBXO44	FBG3|FBX30|FBX6A|Fbx44|Fbxo6a	93611	ENSG00000132879	GO:0005515|GO:0019005|GO:0030163	chr1	HGNC:24847|MIM:609111|HPRD:16445|Vega:OTTHUMG00000002071	F-box protein 44	11723384	protein-coding	115290|126433|26232|26270|342897	11714432	+
26270	1	2.66667	0	2.64762	1.75	2.53333	0	1.46195	0	1.51627	0.771742	1.18284	FBXO6	FBG2|FBS2|FBX6|Fbx6b	26270	ENSG00000116663	GO:0000077|GO:0001948|GO:0004842|GO:0005515|GO:0005737|GO:0006281|GO:0006508|GO:0006516|GO:0006986|GO:0019005|GO:0030246|GO:0030433|GO:0031146	chr1	HGNC:13585|MIM:605647|HPRD:07291|Vega:OTTHUMG00000002229	F-box protein 6	11734409	protein-coding	115290|126433|26232|342897|93611	11724150	+
10459	52.5	51.5	57.4929	45.8262	42.2455	64	5.6786	5.73342	5.80984	5.62968	5.36511	5.8418	MAD2L2	MAD2B|POLZ2|REV7	10459	ENSG00000116670	GO:0000122|GO:0001102|GO:0001558|GO:0005515|GO:0005634|GO:0005654|GO:0005680|GO:0005737|GO:0005819|GO:0006281|GO:0006302|GO:0006351|GO:0007015|GO:0007067|GO:0007094|GO:0008432|GO:0010719|GO:0010944|GO:0016035|GO:0033138|GO:0042177|GO:0042772|GO:0043433|GO:0045893|GO:0051301|GO:0060564|GO:0090090|GO:2000048|GO:2000678	chr1	HGNC:6764|MIM:604094|HPRD:07246|Vega:OTTHUMG00000002231	MAD2 mitotic arrest deficient-like 2 (yeast)	11751678	protein-coding		11734537	-
374946	0	0	0	0	0	0	0	0	0	0	0	0	DRAXIN	AGPA3119|C1orf187|UNQ3119|neucrin	374946		GO:0005576|GO:0007411|GO:0016055|GO:0021516|GO:0021528|GO:0030900|GO:0090090	chr1	HGNC:25054|MIM:612682|HPRD:11844	dorsal inhibitory axon guidance protein	11780336	protein-coding		11751781	+
57085	51	47.5	46	37.3333	36.5	40.25	5.63678	5.61677	5.48809	5.33397	5.15421	5.17272	AGTRAP	ATRAP	57085	ENSG00000177674	GO:0000139|GO:0001666|GO:0004945|GO:0005515|GO:0005789|GO:0005886|GO:0005938|GO:0008217|GO:0016021|GO:0030659|GO:0043231	chr1	HGNC:13539|MIM:608729|HPRD:16379|Vega:OTTHUMG00000002230	angiotensin II receptor-associated protein	11810828	protein-coding		11796142	+
101060126	0	0	0	0	0	0	0	0	0	0	0	0	LOC101060126		101060126			chr1		uncharacterized LOC101060126	11822378	pseudo		11821436	-
100506273	0	0	0	0	0	0	0	0	0	0	0	0	LOC100506273		100506273			chr1		uncharacterized protein C1orf167-like	11826784	unknown		11821844	+
284498	0	0	0	0	0	0	0	0	0	0	0	0	C1orf167		284498			chr1	HGNC:25262	chromosome 1 open reading frame 167	11849642	protein-coding		11823827	+
100506310	0	0	0	0	0	0	0	0	0	0	0	0	LOC100506310		100506310	ENSG00000215910		chr1	Vega:OTTHUMG00000002228	uncharacterized protein C1orf167-like	11849642	protein-coding		11832185	+
4524	14.0333	13.3667	8.66667	11.5333	22	18.7833	3.77514	3.78748	3.08	3.63932	4.42382	4.07318	MTHFR		4524	ENSG00000177000	GO:0004489|GO:0005829|GO:0006520|GO:0006766|GO:0006767|GO:0008015|GO:0009086|GO:0035999|GO:0044281|GO:0046655|GO:0050667|GO:0072341	chr1	HGNC:7436|MIM:607093|HPRD:06158|Vega:OTTHUMG00000002277	methylenetetrahydrofolate reductase (NAD(P)H)	11866160	protein-coding		11845787	-
1185	4.33333	12.5	5	11.5	9	7	2.07983	3.69077	2.28645	3.63514	3.13431	2.64916	CLCN6	CLC-6	1185	ENSG00000011021	GO:0005247|GO:0005524|GO:0006821|GO:0006884|GO:0007165|GO:0010008|GO:0015297|GO:0016021|GO:0034220|GO:0055085	chr1	HGNC:2024|MIM:602726|HPRD:04102|Vega:OTTHUMG00000002299	chloride channel, voltage-sensitive 6	11903201	protein-coding	1180|1181|1182|1183|1184|1186|1187|1188	11866153	+
100379251	0	3.5	2	0.833333	1	1.02143	0	1.85427	0.964526	0	0	0	NPPA-AS1	NPPA-AS|NPPAAS	100379251			chr1	HGNC:37635	NPPA antisense RNA 1	11907673	miscRNA		11900376	+
4878	1	0	0	0	0	0.15	0	0	0	0	0	0	NPPA	ANF|ANP|ATFB6|CDD-ANF|PND	4878	ENSG00000175206	GO:0005102|GO:0005179|GO:0005576|GO:0005615|GO:0005634|GO:0006182|GO:0006367|GO:0007168|GO:0007565|GO:0008217|GO:0010467|GO:0014898|GO:0030308|GO:0032868|GO:0042629|GO:0048471|GO:0050880|GO:0051428	chr1	HGNC:7939|MIM:108780|HPRD:00164|Vega:OTTHUMG00000002388	natriuretic peptide A	11907840	protein-coding		11905767	-
4879	0	0	0	0	0	0	0	0	0	0	0	0	NPPB	BNP	4879	ENSG00000120937	GO:0001666|GO:0005102|GO:0005179|GO:0005576|GO:0005615|GO:0005634|GO:0006182|GO:0006954|GO:0007166|GO:0007168|GO:0007507|GO:0007589|GO:0008217|GO:0008613|GO:0014070|GO:0016525|GO:0030308|GO:0032496|GO:0035810|GO:0035815|GO:0042312|GO:0042493|GO:0043114|GO:0043434|GO:0048471|GO:0048662|GO:0050880|GO:0051428|GO:0051592|GO:0071260	chr1	HGNC:7940|MIM:600295|HPRD:08974|Vega:OTTHUMG00000002389	natriuretic peptide B	11918992	protein-coding		11917521	-
390997	0	0	0	0	0	0	0	0	0	0	0	0	LOC390997		390997			chr1		SET binding factor 1 pseudogene	11940815	pseudo		11937826	+
26829	0	0	0	0	0	0	0	0	0	0	0	0	RNU5E-1	RNU5E|U5E	26829	ENSG00000199347		chr1	HGNC:10215	RNA, U5E small nuclear 1	11968329	snRNA	26828|26830|26831|26832	11968211	+
100873829	0	0	0	0	0	0	0	0	0	0	0	0	RNU5E-4P		100873829			chr1	HGNC:42513	RNA, U5E small nuclear 4, pseudogene	11969984	pseudo		11969865	-
90231	108.5	116.5	97.5	101.414	114	148	6.7259	6.9111	6.57186	6.7757	6.79728	7.05125	KIAA2013		90231	ENSG00000116685	GO:0016021	chr1	HGNC:28513|HPRD:14576|Vega:OTTHUMG00000002391	KIAA2013	11986485	protein-coding		11979645	-
5351	125.5	109	132	106	110	119.5	6.93589	6.8151	7.00892	6.8395	6.74575	6.74267	PLOD1	EDS6|LH|LH1|LLH|PLOD	5351	ENSG00000083444	GO:0001666|GO:0005506|GO:0005789|GO:0006464|GO:0008475|GO:0008544|GO:0016702|GO:0030198|GO:0030867|GO:0031418|GO:0042803|GO:0046947|GO:0055114	chr1	HGNC:9081|MIM:153454|HPRD:01086|Vega:OTTHUMG00000002393	procollagen-lysine, 2-oxoglutarate 5-dioxygenase 1	12035599	protein-coding	23127|51148|5352|79709|8985	11994724	+
9927	83.2759	80.3333	96.6667	98.931	102	104.5	6.34418	6.37484	6.55947	6.73993	6.63681	6.54916	MFN2	CMT2A|CMT2A2|CPRP1|HSG|MARF	9927	ENSG00000116688	GO:0001825|GO:0003924|GO:0005515|GO:0005525|GO:0005739|GO:0005741|GO:0005829|GO:0006626|GO:0007006|GO:0007050|GO:0007596|GO:0008053|GO:0015630|GO:0016021|GO:0031306|GO:0031625|GO:0046580|GO:0048593|GO:0048662|GO:0051646	chr1	HGNC:16877|MIM:608507|HPRD:08495|Vega:OTTHUMG00000002392	mitofusin 2	12073572	protein-coding	55669	12040238	+
60672	19.5	8	19	16.5	27.5	16.5	4.24975	3.04692	4.21245	4.15597	4.74575	3.88619	MIIP	IIP45	60672	ENSG00000116691		chr1	HGNC:25715|MIM:608772|HPRD:07768|Vega:OTTHUMG00000002439	migration and invasion inhibitory protein	12092106	protein-coding		12079299	+
943	0	0	0	0	0	0	0	0	0	0	0	0	TNFRSF8	CD30|D1S166E|Ki-1	943	ENSG00000120949	GO:0004888|GO:0005031|GO:0005737|GO:0005886|GO:0007165|GO:0008285|GO:0016021|GO:0033209|GO:0042535|GO:0043065|GO:0045556|GO:0071260	chr1	HGNC:11923|MIM:153243|HPRD:01074|Vega:OTTHUMG00000001827	tumor necrosis factor receptor superfamily, member 8	12204264	protein-coding		12123434	+
7133	0	0	0	1.83333	0	2	0	0	0	0.986048	0	0.8418	TNFRSF1B	CD120b|TBPII|TNF-R-II|TNF-R75|TNFBR|TNFR1B|TNFR2|TNFR80|p75|p75TNFR	7133	ENSG00000028137	GO:0005031|GO:0005515|GO:0005576|GO:0005634|GO:0005886|GO:0006954|GO:0006955|GO:0016021|GO:0031625|GO:0043025|GO:0043196|GO:0045121|GO:0048471|GO:0050728|GO:0050779|GO:0051044|GO:0071222|GO:0071363	chr1	HGNC:11917|MIM:191191|HPRD:01862|Vega:OTTHUMG00000001829	tumor necrosis factor receptor superfamily, member 1B	12269277	protein-coding	27242|4055|4982|8764|8771|8792|958	12227060	+
100616438	0	0	0	0	0	0	0	0	0	0	0	0	MIR4632		100616438			chr1	HGNC:41593|miRBase:MI0017259	microRNA 4632	12251830	miscRNA		12251770	+
390998	0	0	0	0	0	0	0	0	0	0	0	0	LOC390998		390998			chr1		ribosomal protein L10 pseudogene	12281164	pseudo		12280784	-
55187	52.5	42.7095	51.6548	35.6667	34	27.8333	5.6786	5.4634	5.65536	5.26808	5.05185	4.64054	VPS13D		55187	ENSG00000048707		chr1	HGNC:23595|MIM:608877|HPRD:10593|Vega:OTTHUMG00000013155	vacuolar protein sorting 13 homolog D (S. cerevisiae)	12572098	protein-coding	157680|23230|54832	12290096	+
677885	0	0	0	0	0	0	0	0	0	0	0	0	SNORA59A	ACA59	677885			chr1	HGNC:32653	small nucleolar RNA, H/ACA box 59A	12567451	snoRNA		12567300	+
9249	50	47.4429	56	53.2357	74.4216	81.3333	5.60821	5.61503	5.77188	5.8459	6.18204	6.18758	DHRS3	DD83.1|RDH17|Rsdr1|SDR1|SDR16C1|retSDR1	9249	ENSG00000162496	GO:0000166|GO:0001523|GO:0007601|GO:0007603|GO:0009055|GO:0016021|GO:0042572|GO:0042622|GO:0052650	chr1	HGNC:17693|MIM:612830|HPRD:09915|Vega:OTTHUMG00000001885	dehydrogenase/reductase (SDR family) member 3	12677737	protein-coding	157506|345275|51170	12627939	-
343066	0	0	0	0	0	0	0	0	0	0	0	0	AADACL4		343066	ENSG00000204518	GO:0004091|GO:0016021	chr1	HGNC:32038|HPRD:15402|Vega:OTTHUMG00000001889	arylacetamide deacetylase-like 4	12727097	protein-coding	126767|13|344752|57552	12704566	+
126767	0	0	0	0	0	0	0	0	0	0	0	0	AADACL3		126767	ENSG00000188984	GO:0016787	chr1	HGNC:32037|Vega:OTTHUMG00000001887	arylacetamide deacetylase-like 3	12788726	protein-coding	13|343066|344752|57552	12776118	+
93190	0	0	0	0	0	0	0	0	0	0	0	0	C1orf158		93190			chr1	HGNC:28567|HPRD:14604	chromosome 1 open reading frame 158	12821102	protein-coding		12806134	+
390999	0	0	0	0	0	0	0	0	0	0	0	0	PRAMEF12		390999	ENSG00000116726	GO:0008284|GO:0042974|GO:0043066|GO:0045596|GO:0045892|GO:0048387	chr1	HGNC:22125|Vega:OTTHUMG00000001927	PRAME family member 12	12838048	protein-coding	23532|343068|343070|343071|391001|391002|391004|400735|400736|401940|440560|440561|441871|645414|645425|65121|65122|653606|653619|654348|729528|9684	12834991	+
65121	0	0	0	0	0	0	0	0	0	0	0	0	PRAMEF1		65121	ENSG00000116721	GO:0008284|GO:0042974|GO:0043066|GO:0045596|GO:0045892|GO:0048387	chr1	HGNC:28840|HPRD:11272|Vega:OTTHUMG00000001928	PRAME family member 1	12856777	protein-coding	23532|343068|343070|343071|390999|391001|391002|391004|400735|400736|401940|440560|440561|441871|645414|645425|65122|653606|653619|654348|729528|9684	12851546	+
440560	0	0	0	0	0	0	0	0	0	0	0	0	PRAMEF11	RP5-845O24.2	440560	ENSG00000204513	GO:0008284|GO:0042974|GO:0043066|GO:0045596|GO:0045892|GO:0048387	chr1	HGNC:14086|Vega:OTTHUMG00000001929	PRAME family member 11	12891264	protein-coding	23532|343068|343070|343071|390999|391001|391002|391004|400735|400736|401940|440561|441871|645414|645425|65121|65122|653606|653619|654348|729528|9684	12884618	-
441870	0	0	0	0	0	0	0	0	0	0	0	0	LOC441870		441870			chr1		PRAME family member 10-like	12901236	pseudo		12898323	-
343069	0.25	0.25	0.5	0.45	0.7	0.7	0	0	0	0	0	0	HNRNPCL1	HNRPCL1	343069	ENSG00000179172	GO:0000166|GO:0003723|GO:0005634|GO:0030529	chr1	HGNC:29295|HPRD:15466|Vega:OTTHUMG00000001931	heterogeneous nuclear ribonucleoprotein C-like 1	12908609	protein-coding	138046|3183	12907230	-
65122	0	0	0	0	0	0	0	0	0	0	0	0	PRAMEF2	DJ845O24.3|RP5-845O24.1	65122	ENSG00000120952	GO:0008284|GO:0042974|GO:0043066|GO:0045596|GO:0045892|GO:0048387	chr1	HGNC:28841|HPRD:11273|Vega:OTTHUMG00000001986	PRAME family member 2	12921764	protein-coding	23532|343068|343070|343071|390999|391001|391002|391004|400735|400736|401940|440560|440561|441871|645414|645425|65121|653606|653619|654348|729528|9684	12916941	+
400735	0	0	0	0	0	0	0	0	0	0	0	0	PRAMEF4	RP5-845O24.6	400735	ENSG00000243073	GO:0008284|GO:0042974|GO:0043066|GO:0045596|GO:0045892|GO:0048387	chr1	HGNC:31971|HPRD:17992|Vega:OTTHUMG00000001987	PRAME family member 4	12946025	protein-coding	23532|343068|343070|343071|390999|391001|391002|391004|400736|401940|440560|440561|441871|645414|645425|65121|65122|653606|653619|654348|729528|9684	12939033	-
343071	0	0	0	0	0	0	0	0	0	0	0	0	PRAMEF10	RP5-845O24.7	343071	ENSG00000187545	GO:0008284|GO:0042974|GO:0043066|GO:0045596|GO:0045892|GO:0048387	chr1	HGNC:27997|Vega:OTTHUMG00000001981	PRAME family member 10	12958094	protein-coding	23532|343068|343070|390999|391001|391002|391004|400735|400736|401940|440560|440561|441871|645414|645425|65121|65122|653606|653619|654348|729528|9684	12952727	-
441871	0	0	0	0	0	0	0	0	0	0	0	0	PRAMEF7		441871	ENSG00000204510	GO:0008284|GO:0042974|GO:0043066|GO:0045596|GO:0045892|GO:0048387	chr1	HGNC:28415|HPRD:17409|Vega:OTTHUMG00000001982	PRAME family member 7	12980300	protein-coding	23532|343068|343070|343071|390999|391001|391002|391004|400735|400736|401940|440560|440561|645414|645425|65121|65122|653606|653619|654348|729528|9684	12976467	+
729356	0	0	0	0	0	0	0	0	0	0	0	0	LOC729356		729356			chr1		PRAME family member 2 pseudogene	12988207	pseudo		12985990	+
440561	0	0	0	0	0	0	0	0	0	0	0	0	PRAMEF6		440561	ENSG00000232423	GO:0008284|GO:0042974|GO:0043066|GO:0045596|GO:0045892|GO:0048387	chr1	HGNC:30583|HPRD:17358|Vega:OTTHUMG00000001984	PRAME family member 6	13007406	protein-coding	23532|343068|343070|343071|390999|391001|391002|391004|400735|400736|401940|440560|441871|645414|645425|65121|65122|653606|653619|654348|729528|9684	12998302	-
100129611	0	0	0	0	0	0	0	0	0	0	0	0	LOC100129611		100129611			chr1		PRAME family member 17-like	13015785	pseudo		13012832	-
653606	0	0	0	0	0	0	0	0	0	0	0	0	PRAMEF22	PRAMEF3L	653606	ENSG00000204508	GO:0008284|GO:0042974|GO:0043066|GO:0045596|GO:0045892|GO:0048387	chr1	HGNC:34393|Vega:OTTHUMG00000074726	PRAME family member 22	13038381	protein-coding	23532|343068|343070|343071|390999|391001|391002|391004|400735|400736|401940|440560|440561|441871|645414|645425|65121|65122|653619|654348|729528|9684	13035543	+
729368	0	0	0	0	0	0	0	0	0	0	0	0	PRAMEF23	PRAMEF5L	729368		GO:0008284|GO:0042974|GO:0043066|GO:0045596|GO:0045892|GO:0048387	chr1	HGNC:34394	PRAME family member 23	13112680	protein-coding		13108838	-
100132865	0	0	0	0	0	0	0	0	0	0	0	0	LOC100132865		100132865			chr1		PRAME family member 17-like	13126116	pseudo		13123163	-
441873	0	0	0	0	0	0	0	0	0	0	0	0	PRAMEF25		441873		GO:0008284|GO:0042974|GO:0043066|GO:0045596|GO:0045892|GO:0048387	chr1		PRAME family member 25-like	13145000	protein-coding		13140447	+
649324	0	0	0	0	0	0	0	0	0	0	0	0	LOC649324		649324			chr1		PRAME family member 1-like	13165443	pseudo		13162648	-
100419649	0	0	0	0	0	0	0	0	0	0	0	0	LOC100419649		100419649			chr1		PRAME family member 10 pseudogene	13173131	pseudo		13171872	-
440563	0	0	0	0	0	0	0	0	0	0	0	0	HNRNPCP5		440563			chr1	HGNC:48813	heterogeneous nuclear ribonucleoprotein C pseudogene 5	13184326	protein-coding		13182960	-
645354	0	0	0	0	0	0	0	0	0	0	0	0	LOC645354		645354			chr1		PRAME family member 14 pseudogene	13199064	pseudo		13196270	+
645359	0	0	0	0	0	0	0	0	0	0	0	0	LOC645359		645359			chr1		PRAME family member	13219898	protein-coding		13216688	-
401940	0	0	0	0	0	0	0	0	0	0	0	0	PRAMEF3		401940	ENSG00000204503	GO:0008284|GO:0042974|GO:0043066|GO:0045596|GO:0045892|GO:0048387	chr1	HGNC:14087|HPRD:18435|Vega:OTTHUMG00000009404	PRAME family member 3	13331692	protein-coding	23532|343068|343070|343071|390999|391001|391002|391004|400735|400736|440560|440561|441871|645414|645425|65121|65122|653606|653619|654348|729528|9684	13328196	-
100132443	0	0	0	0	0	0	0	0	0	0	0	0	LOC100132443		100132443			chr1		PRAME family member 17-like	13354407	pseudo		13351452	+
343068	0	0	0	0	0	0	0	0	0	0	0	0	PRAMEF5		343068	ENSG00000204502	GO:0008284|GO:0042974|GO:0043066|GO:0045596|GO:0045892|GO:0048387	chr1	HGNC:27995|Vega:OTTHUMG00000009505	PRAME family member 5	13369057	protein-coding	23532|343070|343071|390999|391001|391002|391004|400735|400736|401940|440560|440561|441871|645414|645425|65121|65122|653606|653619|654348|729528|9684	13359819	+
650236	0	0	0	0	0	0	0	0	0	0	0	0	LOC650236		650236			chr1		PRAME family member 2 pseudogene	13381237	pseudo		13379020	-
391002	0	0	0	0	0	0	0	0	0	0	0	0	PRAMEF8		391002	ENSG00000182330	GO:0008284|GO:0042974|GO:0043066|GO:0045596|GO:0045892|GO:0048387	chr1	HGNC:24074|HPRD:17382|Vega:OTTHUMG00000008037	PRAME family member 8	13390748	protein-coding	23532|343068|343070|343071|390999|391001|391004|400735|400736|401940|440560|440561|441871|645414|645425|65121|65122|653606|653619|654348|729528|9684	13386915	-
645382	0	0	0	0	0	0	0	0	0	0	0	0	LOC645382		645382			chr1		PRAME family member 10 pseudogene	13414502	pseudo		13411517	+
343070	0	0	0	0	0	0	0	0	0	0	0	0	PRAMEF9		343070	ENSG00000204501		chr1	HGNC:27996|HPRD:18596|Vega:OTTHUMG00000008035	PRAME family member 9	13428191	protein-coding	23532|343068|343071|390999|391001|391002|391004|400735|400736|401940|440560|440561|441871|645414|645425|65121|65122|653606|653619|654348|729528|9684	13421176	+
400736	0	0	0	0	0	0.5	0	0	0	0	0	0	PRAMEF13		400736	ENSG00000204495	GO:0008284|GO:0042974|GO:0043066|GO:0045596|GO:0045892|GO:0048387	chr1	HGNC:13262|Vega:OTTHUMG00000008034	PRAME family member 13	13452656	protein-coding	23532|343068|343070|343071|390999|391001|391002|391004|400735|401940|440560|440561|441871|645414|645425|65121|65122|653606|653619|654348|729528|9684	13447414	-
391003	0	0	0	0	0	0	0	0	0	0	0	0	PRAMEF18		391003		GO:0008284|GO:0042974|GO:0043066|GO:0045596|GO:0045892|GO:0048387	chr1	HGNC:30693|Vega:OTTHUMG00000002932	PRAME family member 18	13477569	protein-coding		13474053	-
654348	0	0	0	0	0	0	0	0	0	0	0	0	PRAMEF16		654348	ENSG00000204488	GO:0008284|GO:0042974|GO:0043066|GO:0045596|GO:0045892|GO:0048387	chr1	HGNC:25767|Vega:OTTHUMG00000002933	PRAME family member 16	13498259	protein-coding	23532|343068|343070|343071|390999|391001|391002|391004|400735|400736|401940|440560|440561|441871|645414|645425|65121|65122|653606|653619|729528|9684	13495254	+
391001	0	0	0	0	0	0	0	0	0	0	0	0	PRAMEF21		391001	ENSG00000204486		chr1	HGNC:22405|Vega:OTTHUMG00000002919	PRAME family member 21	13526943	protein-coding	23532|343068|343070|343071|390999|391002|391004|400735|400736|401940|440560|440561|441871|645414|645425|65121|65122|653606|653619|654348|729528|9684	13521963	+
729516	0	0	0	0	0	0	0	0	0	0	0	0	PRAMEF24		729516	ENSG00000204485	GO:0008284|GO:0042974|GO:0043066|GO:0045596|GO:0045892|GO:0048387	chr1		putative PRAME family member 24	13610549	unknown		13607700	-
645399	0	0	0	0	0	0	0	0	0	0	0	0	LOC645399		645399			chr1		PRAME family member 10 pseudogene	13635299	pseudo		13632314	+
653619	0	0	0	0	0	0	0	0	0	0	0	0	PRAMEF15		653619	ENSG00000157358	GO:0008284|GO:0042974|GO:0043066|GO:0045596|GO:0045892|GO:0048387	chr1	HGNC:26764|Vega:OTTHUMG00000007921	PRAME family member 15	13648987	protein-coding	23532|343068|343070|343071|390999|391001|391002|391004|400735|400736|401940|440560|440561|441871|645414|645425|65121|65122|653606|654348|729528|9684	13641973	+
729528	0	0	0	0	0	0	0	0	0	0	0	0	PRAMEF14		729528	ENSG00000204481	GO:0008284|GO:0042974|GO:0043066|GO:0045596|GO:0045892|GO:0048387	chr1	HGNC:13576|Vega:OTTHUMG00000007916	PRAME family member 14	13673511	pseudo	23532|343068|343070|343071|390999|391001|391002|391004|400735|400736|401940|440560|440561|441871|645414|645425|65121|65122|653606|653619|654348|9684	13668269	-
645414	0	0	0	0	0	0	0	0	0	0	0	0	PRAMEF19		645414	ENSG00000204480	GO:0008284|GO:0042974|GO:0043066|GO:0045596|GO:0045892|GO:0048387	chr1	HGNC:24908|Vega:OTTHUMG00000007919	PRAME family member 19	13698405	protein-coding	23532|343068|343070|343071|390999|391001|391002|391004|400735|400736|401940|440560|440561|441871|645425|65121|65122|653606|653619|654348|729528|9684	13694889	-
391004	0	0	0	0	0	0	0	0	0	0	0	0	PRAMEF17		391004	ENSG00000204479	GO:0008284|GO:0042974|GO:0043066|GO:0045596|GO:0045892|GO:0048387	chr1	HGNC:29485|Vega:OTTHUMG00000007909	PRAME family member 17	13719089	protein-coding	23532|343068|343070|343071|390999|391001|391002|400735|400736|401940|440560|440561|441871|645414|645425|65121|65122|653606|653619|654348|729528|9684	13716092	+
645425	0	0	0	0	0	0	0	0	0	0	0	0	PRAMEF20		645425	ENSG00000204478	GO:0008284|GO:0042974|GO:0043066|GO:0045596|GO:0045892|GO:0048387	chr1	HGNC:25224|Vega:OTTHUMG00000007911	PRAME family member 20	13747803	protein-coding	23532|343068|343070|343071|390999|391001|391002|391004|400735|400736|401940|440560|440561|441871|645414|65121|65122|653606|653619|654348|729528|9684	13736907	+
126755	0	0	0	0	0	0	0	0	0	0	0	0	LRRC38	RP4-597A16.1	126755	ENSG00000162494	GO:0005886|GO:0006811|GO:0016021	chr1	HGNC:27005|MIM:615212|Vega:OTTHUMG00000007918	leucine rich repeat containing 38	13840242	protein-coding	10234|114798|139065|219527|22865|26050|3671|389816|440699|441381|57408|57611|654429|6585|6586|84189|84631|9353	13801445	-
10630	0	0	0	0	0	0	0	0	0	0	0	0	PDPN	AGGRUS|GP36|GP40|Gp38|HT1A-1|OTS8|PA2.26|T1A|T1A-2	10630	ENSG00000162493	GO:0000902|GO:0001726|GO:0001946|GO:0005372|GO:0005886|GO:0005887|GO:0006693|GO:0006833|GO:0006865|GO:0006928|GO:0006954|GO:0007049|GO:0007165|GO:0007399|GO:0008283|GO:0008360|GO:0008517|GO:0009790|GO:0010572|GO:0015171|GO:0015250|GO:0015884|GO:0016324|GO:0016337|GO:0030027|GO:0030175|GO:0030324|GO:0030335|GO:0031258|GO:0031527|GO:0031528|GO:0032587|GO:0035239|GO:0048286|GO:0051272|GO:0055093	chr1	HGNC:29602|MIM:608863|HPRD:16398|Vega:OTTHUMG00000007912	podoplanin	13944452	protein-coding		13910252	+
100873280	0	0	0	0	0	0	0	0	0	0	0	0	RNA5SP41	RN5S41	100873280			chr1	HGNC:42817	RNA, 5S ribosomal pseudogene 41	13949779	pseudo		13949679	-
7799	49.5198	37.8333	36.8333	63.5833	52.1394	72.9441	5.59428	5.2885	5.16747	6.10215	5.66869	6.03052	PRDM2	HUMHOXY1|KMT8|MTB-ZF|RIZ|RIZ1|RIZ2	7799	ENSG00000116731	GO:0003677|GO:0003700|GO:0005634|GO:0005794|GO:0006351|GO:0006355|GO:0008270|GO:0018024	chr1	HGNC:9347|MIM:601196|HPRD:03120|Vega:OTTHUMG00000007917	PR domain containing 2, with ZNF domain	14151574	protein-coding		14026735	+
23254	111.224	118.081	125.226	83.5	109.512	108.531	6.76167	6.93055	6.93292	6.49528	6.73933	6.60376	KAZN	KAZ	23254	ENSG00000189337	GO:0001533|GO:0005634|GO:0005730|GO:0005737|GO:0030057|GO:0031424|GO:0031965|GO:0043231	chr1	HGNC:29173|HPRD:11122|Vega:OTTHUMG00000002042	kazrin, periplakin interacting protein	15444544	protein-coding	8495|8496|8497|8499|8500|8541	14925213	+
494541	0	0	0	0	0	0	0	0	0	0	0	0	TBCAP2		494541			chr1	HGNC:42631	tubulin folding cofactor A pseudogene 2	15018891	pseudo		15018424	-
200197	1.5	2.5	0.5	0	2	3.5	0.549313	1.36884	0	0	0.964387	1.64916	TMEM51-AS1	C1orf126|RP1-21O18.2	200197			chr1	HGNC:26301|HPRD:08673	TMEM51 antisense RNA 1	15478960	miscRNA		15438311	-
55092	49.5	59	56.9846	42.9706	57.25	56.2	5.59371	5.92956	5.79703	5.53686	5.80359	5.6543	TMEM51	C1orf72	55092	ENSG00000171729	GO:0016021	chr1	HGNC:25488|HPRD:07651|Vega:OTTHUMG00000002046	transmembrane protein 51	15546974	protein-coding		15479028	+
727684	0	0	0	0	0	0	0	0	0	0	0	0	C1orf195		727684			chr1	HGNC:32332	chromosome 1 open reading frame 195	15498120	protein-coding		15490692	-
100420251	0	0	0	0	0	0	0	0	0	0	0	0	LOC100420251		100420251			chr1		mitochondrial fission factor pseudogene	15519623	pseudo		15518242	-
100421184	0	0	0	0	0	0	0	0	0	0	0	0	LOC100421184		100421184			chr1		zinc finger and BTB domain containing 2 pseudogene	15553739	pseudo		15552860	+
114827	1.5	6	5.5	3.5	3	2.22857	0.549313	2.63188	2.42396	1.91893	1.54935	0.99792	FHAD1		114827	ENSG00000142621		chr1	HGNC:29408|Vega:OTTHUMG00000002088	forkhead-associated (FHA) phosphopeptide binding domain 1	15724622	protein-coding		15573768	+
101927417	0	0	0	0	0	0	0	0	0	0	0	0	LOC101927417		101927417			chr1		uncharacterized LOC101927417	15670372	miscRNA		15655239	-
101927441	0	0	0	0	0	0	0	0	0	0	0	0	LOC101927441		101927441			chr1		uncharacterized LOC101927441	15737542	miscRNA		15732243	-
79180	56.1667	69.3333	72.3333	43.5	73.1667	71	5.77599	6.16239	6.14112	5.55452	6.1575	5.99155	EFHD2	SWS1	79180	ENSG00000142634	GO:0005509|GO:0045121	chr1	HGNC:28670|HPRD:13266|Vega:OTTHUMG00000002254	EF-hand domain family, member D2	15756839	protein-coding	80303	15736391	+
11330	2	0	0	0	0	0	0.964351	0	0	0	0	0	CTRC	CLCR|ELA4	11330	ENSG00000162438	GO:0004252|GO:0006508|GO:0008233	chr1	HGNC:2523|MIM:601405|HPRD:03242|Vega:OTTHUMG00000002255	chymotrypsin C (caldecrin)	15773153	protein-coding	10136|1504|1990|23436|440387|51032|63036	15764938	+
63036	0	0	0	0	0	0	0	0	0	0	0	0	CELA2A	ELA2A|PE-1	63036	ENSG00000142615	GO:0004252|GO:0005576|GO:0006508	chr1	HGNC:24609|MIM:609443|HPRD:06495|Vega:OTTHUMG00000002258	chymotrypsin-like elastase family, member 2A	15798586	protein-coding	10136|11330|1504|1990|23436|440387|51032	15783223	+
51032	0	0	0	0	0	0	0	0	0	0	0	0	CELA2B	ELA2B	51032	ENSG00000215704	GO:0004252|GO:0005576|GO:0006508	chr1	HGNC:29995|MIM:609444|HPRD:06496|Vega:OTTHUMG00000002259	chymotrypsin-like elastase family, member 2B	15817895	protein-coding	10136|11330|1504|1990|23436|440387|63036	15802596	+
842	10	7	11	10.2	12	11	3.28628	2.85427	3.42396	3.46208	3.54935	3.30123	CASP9	APAF-3|APAF3|ICE-LAP6|MCH6|PPP1R56	842	ENSG00000132906	GO:0004197|GO:0005515|GO:0005634|GO:0005829|GO:0006508|GO:0006915|GO:0006974|GO:0007173|GO:0008047|GO:0008233|GO:0008543|GO:0008630|GO:0008635|GO:0017124|GO:0019901|GO:0034644|GO:0038095|GO:0042770|GO:0042981|GO:0043065|GO:0043293|GO:0043525|GO:0045087|GO:0048011|GO:0048015|GO:0071549|GO:0097193|GO:2001020	chr1	HGNC:1511|MIM:602234|HPRD:03756|Vega:OTTHUMG00000002256	caspase 9, apoptosis-related cysteine peptidase	15851285	protein-coding	100506742|197350|23581|834|835|836|837|838|839|840|841|843	15817896	-
101928486	0	0	0	0	0	0	0	0	0	0	0	0	LOC101928486		101928486			chr1		anther-specific proline-rich protein APG-like	15851287	protein-coding		15850705	+
23341	35.5	42.5	46.5	50	54.95	35	5.1141	5.45631	5.50369	5.75543	5.74444	4.97108	DNAJC16		23341	ENSG00000116138	GO:0016021|GO:0045454	chr1	HGNC:29157|HPRD:17202|Vega:OTTHUMG00000002358	DnaJ (Hsp40) homolog, subfamily C, member 16	15898228	protein-coding	202052|54788|85406	15853308	+
79814	0.0285714	0.25	1.75	1.23571	1.25	1.43881	0	0	0.771881	0.416924	0.286315	0.366673	AGMAT		79814		GO:0005739|GO:0006595|GO:0008295|GO:0008783|GO:0033388|GO:0034641|GO:0044281|GO:0046872|GO:0097055	chr1	HGNC:18407|HPRD:12436	agmatine ureohydrolase (agmatinase)	15911605	protein-coding		15898194	-
645317	0	0	0	0	0	0	0	0	0	0	0	0	CHCHD2P6		645317			chr1	HGNC:39590	coiled-coil-helix-coiled-coil-helix domain containing 2 pseudogene 6	15931813	pseudo		15931023	+
935	0	0	0	0	0	0	0	0	0	0	0	0	CD24P1	CD24L1	935			chr1	HGNC:1646	CD24 molecule pseudogene 1	15941441	pseudo		15936477	-
84301	2.5	1	2	2.5	1.33333	2.49	1.28628	0.0469155	0.964526	1.43351	0.379424	1.15795	DDI2	RP4-680D5.5	84301		GO:0004190|GO:0006508	chr1	HGNC:24578|HPRD:18702	DNA-damage inducible 1 homolog 2 (S. cerevisiae)	15987552	protein-coding		15943953	+
6248	0.957143	3	2.22644	0.5	1.41304	2	0	1.63188	1.11926	0	0.463193	0.8418	RSC1A1	RS1	6248	ENSG00000215695	GO:0005634|GO:0005730|GO:0005794|GO:0005886|GO:0005903|GO:0006351|GO:0006355|GO:0006810|GO:0008200|GO:0030054|GO:0043231|GO:0050892|GO:0051051	chr1	HGNC:10458|MIM:601966|HPRD:15994|Vega:OTTHUMG00000067830	regulatory solute carrier protein, family 1, member 1	15988217	protein-coding		15986364	+
23207	130.333	99.5	115.137	102.667	90.6	116.209	6.99041	6.68354	6.81173	6.7934	6.46583	6.70237	PLEKHM2	RP11-169K16.1|SKIP	23207	ENSG00000116786	GO:0005515|GO:0005543|GO:0005737|GO:0007030|GO:0019894	chr1	HGNC:29131|MIM:609613|Vega:OTTHUMG00000003062	pleckstrin homology domain containing, family M (with RUN domain) member 2	16061264	protein-coding		16010827	+
284723	4	4	1	3	1	5.2	1.96435	2.04692	0	1.69654	0	2.22031	SLC25A34	RP11-169K16.2	284723	ENSG00000162461	GO:0005743|GO:0006810|GO:0016021	chr1	HGNC:27653|MIM:610817|HPRD:17340|Vega:OTTHUMG00000003063	solute carrier family 25, member 34	16067887	protein-coding	399512	16062809	+
388595	0	0	0	0	0	0	0	0	0	0	0	0	TMEM82		388595	ENSG00000162460	GO:0016021	chr1	HGNC:32350|HPRD:18383|Vega:OTTHUMG00000003065	transmembrane protein 82	16074292	protein-coding		16068987	+
54751	51.0524	38.5	30.2357	44.6857	58.65	50.7833	5.63826	5.3137	4.88271	5.59332	5.83845	5.50808	FBLIM1	CAL|FBLP-1|FBLP1	54751	ENSG00000162458	GO:0001725|GO:0005829|GO:0005925|GO:0005938|GO:0008270|GO:0008360|GO:0016337|GO:0030054|GO:0031005|GO:0033623|GO:0034329|GO:0043231	chr1	HGNC:24686|MIM:607747|HPRD:09669|Vega:OTTHUMG00000003079	filamin binding LIM protein 1	16113084	protein-coding	2039|22885|3983|4026|7205|7791|84448|84962	16085255	+
729500	0	0	0	0	0	0	0	0	0	0	0	0	RPL12P14	RPL12_1_13	729500			chr1	HGNC:36495	ribosomal protein L12 pseudogene 14	16119841	pseudo		16119222	+
440567	0	1	0	0	0	0	0	0.0469155	0	0	0	0	UQCRHL		440567			chr1		ubiquinol-cytochrome c reductase hinge protein-like	16134194	protein-coding		16133657	-
441876	0	0	0	0	0	0	0	0	0	0	0	0	RPS16P1	RPS16_1_14	441876			chr1	HGNC:36462	ribosomal protein S16 pseudogene 1	16155228	pseudo		16154707	+
729614	10	8	11	9	14	12.5	3.28628	3.04692	3.42396	3.2815	3.77174	3.48566	FLJ37453		729614	ENSG00000179743		chr1		uncharacterized LOC729614	16174642	miscRNA		16160710	-
23013	84	95.4744	91.2619	71	104	108.486	6.35667	6.62396	6.47647	6.26133	6.66483	6.60317	SPEN	HIAA0929|MINT|RBM15C|SHARP	23013	ENSG00000065526	GO:0000122|GO:0000166|GO:0001085|GO:0001191|GO:0003697|GO:0003700|GO:0003714|GO:0003723|GO:0005515|GO:0005634|GO:0005730|GO:0007219|GO:0017053|GO:0019048|GO:0045892|GO:0045893|GO:0050769	chr1	HGNC:17575|MIM:613484|HPRD:10230|Vega:OTTHUMG00000009376	spen homolog, transcriptional regulator (Drosophila)	16266950	protein-coding	29890|64783	16174359	+
7709	18	12	13	9	9	12	4.13428	3.63188	3.66497	3.2815	3.13431	3.42676	ZBTB17	MIZ-1|ZNF151|ZNF60|pHZ-67	7709	ENSG00000116809	GO:0001702|GO:0003677|GO:0003700|GO:0005515|GO:0005654|GO:0006351|GO:0006987|GO:0007398|GO:0030968|GO:0044267|GO:0045786|GO:0045893|GO:0046872	chr1	HGNC:12936|MIM:604084|HPRD:04968|Vega:OTTHUMG00000009377	zinc finger and BTB domain containing 17	16302627	protein-coding	10472|140685|166793|23119|29068|3090|3104|55892|65986|79842|9925	16268364	-
101928531	0	0	0	0	0	0	0	0	0	0	0	0	LOC101928531		101928531			chr1		uncharacterized LOC101928531	16296734	pseudo		16295972	+
101928566	0	0	0	0	0	0	0	0	0	0	0	0	LOC101928566		101928566			chr1		TBC1 domain family member 3H-like	16323701	pseudo		16302626	+
149563	0	0	0	0	0	0	0	0	0	0	0	0	C1orf64	ERRF|RP11-5P18.4	149563			chr1	HGNC:28339|HPRD:14492	chromosome 1 open reading frame 64	16333190	protein-coding		16330731	+
27129	0	0	0	0	0	0	0	0	0	0	0	0	HSPB7	cvHSP	27129	ENSG00000173641	GO:0005515|GO:0005634|GO:0005737|GO:0005739|GO:0006986|GO:0008016|GO:0008022|GO:0015030	chr1	HGNC:5249|MIM:610692|HPRD:13684|Vega:OTTHUMG00000009531	heat shock 27kDa protein family, member 7 (cardiovascular)	16345285	protein-coding		16340523	-
1187	0	0	0	0	0	0	0	0	0	0	0	0	CLCNKA	CLCK1|ClC-K1|hClC-Ka	1187	ENSG00000186510	GO:0005247|GO:0005886|GO:0005887|GO:0006810|GO:0007588|GO:0030554|GO:0034220|GO:0034707|GO:0055085	chr1	HGNC:2026|MIM:602024|HPRD:03608|Vega:OTTHUMG00000009529	chloride channel, voltage-sensitive Ka	16360545	protein-coding	1180|1181|1182|1183|1184|1185|1186|1188	16348486	+
440568	0	0	0	0	0	0	0	0	0	0	0	0	LOC440568		440568			chr1		family with sequence similarity 131, member C pseudogene	16366526	pseudo		16361005	-
1188	0	0	0	0	0	0	0	0	0	0	0	0	CLCNKB	CLCKB|ClC-K2|ClC-Kb	1188	ENSG00000184908	GO:0005247|GO:0005886|GO:0005887|GO:0006810|GO:0007588|GO:0030554|GO:0034220|GO:0034707|GO:0055085	chr1	HGNC:2027|MIM:602023|HPRD:03607|Vega:OTTHUMG00000009530	chloride channel, voltage-sensitive Kb	16383821	protein-coding	1180|1181|1182|1183|1184|1185|1186|1187	16370231	+
348487	0	2	1	1	0	0	0	1.04692	0	0.111578	0	0	FAM131C	C1orf117|RP11-5P18.9	348487	ENSG00000185519		chr1	HGNC:26717|HPRD:08779|Vega:OTTHUMG00000009525	family with sequence similarity 131, member C	16400127	protein-coding	131408|9715	16384264	-
1969	107	102.333	75.5	102.836	84.3333	102.5	6.70582	6.72405	6.20293	6.79578	6.36242	6.52128	EPHA2	ARCC2|CTPA|CTPP1|CTRCT6|ECK	1969	ENSG00000142627	GO:0001501|GO:0001525|GO:0001570|GO:0001649|GO:0004714|GO:0005003|GO:0005515|GO:0005524|GO:0005886|GO:0005887|GO:0005925|GO:0007155|GO:0007275|GO:0008630|GO:0010591|GO:0014028|GO:0021915|GO:0030182|GO:0030216|GO:0030316|GO:0031256|GO:0031258|GO:0032587|GO:0032863|GO:0033598|GO:0033628|GO:0036342|GO:0043491|GO:0043535|GO:0045765|GO:0046849|GO:0048013|GO:0048320|GO:0051898|GO:0060035|GO:0060326|GO:…	chr1	HGNC:3386|MIM:176946|HPRD:01494|Vega:OTTHUMG00000009527	EPH receptor A2	16482582	protein-coding	2041|2042|2043|2044|2045|2046|2047|2048|2049|2050|2051|284656|285220	16450832	-
101927479	0	0	0	0	0	0	0	0	0	0	0	0	LOC101927479		101927479			chr1		uncharacterized LOC101927479	16483824	miscRNA		16481724	+
128272	13.5	7	5.97349	8	5	6.97292	3.71924	2.85427	2.5431	3.11158	2.28632	2.64356	ARHGEF19	WGEF	128272	ENSG00000142632	GO:0005089|GO:0005096|GO:0005543|GO:0032321|GO:0032956|GO:0042060	chr1	HGNC:26604|MIM:612496|HPRD:10659|Vega:OTTHUMG00000002219	Rho guanine nucleotide exchange factor (GEF) 19	16539104	protein-coding	22899|25791|26084|27237|7984	16524599	-
101927507	0	0	0	0	0	0	0	0	0	0	0	0	LOC101927507		101927507			chr1		uncharacterized LOC101927507	16544619	miscRNA		16542402	-
645634.chr1.1	0	0	0	0	0	0	0	0	0	0	0	0	ANO7P1	ANO7L1|C1orf224|TMEM16M	645634			chr1	HGNC:32248	anoctamin 7 pseudogene 1	16552794	protein-coding		16542874	-
101927546	0	0	0	0	0	0	0	0	0	0	0	0	LOC101927546		101927546			chr1		uncharacterized LOC101927546	16553528	miscRNA		16551343	-
645634.chr1.2	0	0	0	0	0	0	0	0	0	0	0	0	ANO7P1	ANO7L1|C1orf224|TMEM16M	645634			chr1	HGNC:32248	anoctamin 7 pseudogene 1	16553713	protein-coding		16551832	-
79363	0	1	0	0	2	1	0	0.0469155	0	0	0.964387	0	RSG1	C1orf89	79363	ENSG00000132881	GO:0005525|GO:0005737|GO:0005929|GO:0005932|GO:0006887|GO:0007264|GO:0015031|GO:0017157|GO:0031338|GO:0034613|GO:0042384	chr1	HGNC:28127|HPRD:14399|Vega:OTTHUMG00000002214	REM2 and RAB-like small GTPase 1	16563659	protein-coding		16558182	-
645652	0	0	0	0	0	0	0	0	0	0	0	0	MT1XP1	MTL1	645652			chr1	HGNC:7442	metallothionein 1X pseudogene 1	16567893	pseudo		16567711	-
54455	10.5	14.1095	10.1079	20.7969	17	13	3.35667	3.86551	3.30194	4.48987	4.05185	3.54224	FBXO42	Fbx42|JFK	54455			chr1	HGNC:29249|MIM:609109	F-box protein 42	16678986	protein-coding		16573335	-
26099	130.833	141.833	160.703	141.167	142.4	177.333	6.99594	7.19497	7.29278	7.25283	7.11819	7.31212	SZRD1	C1orf144	26099	ENSG00000055070		chr1	HGNC:30232|HPRD:13213|Vega:OTTHUMG00000002217	SUZ RNA binding domain containing 1	16724643	protein-coding		16693525	+
729662	0	0	0	0	0	0	0	0	0	0	0	0	RPL22P3	RPL22_1_15	729662			chr1	HGNC:36804	ribosomal protein L22 pseudogene 3	16696046	pseudo		16695588	-
374955	0	0	0	0	0	0	0	0	0	0	0	0	SPATA21	spergen-2|spergen2	374955	ENSG00000187144	GO:0005509	chr1	HGNC:28026|HPRD:14190|Vega:OTTHUMG00000002312	spermatogenesis associated 21	16763919	protein-coding	146779	16725138	-
55707	55	45	58.5	35	44	45.3333	5.74571	5.53877	5.83489	5.24086	5.42382	5.3443	NECAP2		55707	ENSG00000157191	GO:0005622|GO:0005886|GO:0005905|GO:0006897|GO:0015031|GO:0030125	chr1	HGNC:25528|MIM:611624|HPRD:07674|Vega:OTTHUMG00000002313	NECAP endocytosis associated 2	16786584	protein-coding	25977	16767167	+
114819	0	0	2	8.5	2	5	0	0	0.964526	3.19904	0.964387	2.16373	CROCCP3	CROCCL2|dJ798A10.2	114819	ENSG00000080947		chr1	HGNC:29405	ciliary rootlet coiled-coil, rootletin pseudogene 3	16819196	pseudo		16793931	-
26871	0	0	0	0	0	0	0	0	0	0	0	0	RNU1-1	HSD1|HU1-1|RNU1|RNU1A|RNU1A3|RNU1G4|Rnu1a1|U1|U1A1	26871	ENSG00000206652		chr1	HGNC:10120	RNA, U1 small nuclear 1	16840780	snRNA	100312957|26863|26864|26865|26866|26869|26870|6060	16840617	-
100126512.chr1.2	0	0	0	0	0	0	0	0	0	0	0	0	TRNAN-GUU		100126512			chr1		transfer RNA asparagine (anticodon GUU)	16847153	tRNA		16847080	-
100132147	0	0	0	0	0	0	0	0	0	0	0	0	LOC100132147		100132147			chr1		uncharacterized LOC100132147	16862580	unknown		16860691	-
100126517	0	0	0	0	0	0	0	0	0	0	0	0	TRNAE-UUC		100126517			chr1		transfer RNA glutamic acid (anticodon UUC)	16861845	tRNA		16861774	-
100133301	0	0	0	0	0	0	0	0	0	0	0	0	LOC100133301		100133301	ENSG00000268674		chr1		UPF0627 protein ENSP00000364708	16866198	protein-coding	644634|729574|729587	16865561	+
7195	0	0	0	0	0	0	0	0	0	0	0	0	TRNAG1	TRG1	7195			chr1	MIM:189911	tRNA glycine1 (anticodon CCC)	16872504	tRNA		16872434	-
100189486	0	0	0	0	0	0	0	0	0	0	0	0	TRNAG36	TRNAV35P	100189486			chr1	HGNC:35059	transfer RNA glycine 36 (anticodon CCC)	16874232	pseudo		16874160	-
100421267	0	0	0	0	0	0	0	0	0	0	0	0	LOC100421267		100421267			chr1		phosphodiesterase 4D interacting protein pseudogene	16877725	pseudo		16875147	-
101056699	0	0	0	0	0	0	0	0	0	0	0	0	TRNAQ49P	TRNAL48	101056699			chr1	HGNC:35098	transfer RNA glutamine 49 (anticodon CUG) pseudogene	16880028	pseudo		16879957	+
55672	46.25	50.1929	46.3667	58.7262	53.2	51	5.49573	5.69633	5.49954	5.98751	5.69774	5.51423	NBPF1	AB13|AB14|AB23|AD2|NBG|NBPF	55672		GO:0005737	chr1	HGNC:26088|MIM:610501|HPRD:07946	neuroblastoma breakpoint family, member 1	16940100	protein-coding		16888922	-
84809	6.5	0	5	4	8	7	2.66479	0	2.28645	2.11158	2.96439	2.64916	CROCCP2	CROCCL1	84809	ENSG00000215908		chr1	HGNC:28170	ciliary rootlet coiled-coil, rootletin pseudogene 2	16957401	pseudo		16944751	-
101927663	0	0	0	0	0	0	0	0	0	0	0	0	LOC101927663		101927663			chr1		uncharacterized LOC101927663	16971553	miscRNA		16961646	-
11209	0.25	0.5	0	0.5	1	0	0	0	0	0	0	0	MST1P2	MSPL-1|MSPL-2|MSPL-3|MSPL1|MSPL2|MSPL3|MSTP1|MSTP2|MSTP3	11209	ENSG00000186301		chr1	HGNC:7383	macrophage stimulating 1 (hepatocyte growth factor-like) pseudogene 2	16976915	pseudo		16972069	+
101927639	0	0	0	0	0	0	0	0	0	0	0	0	LOC101927639		101927639			chr1		uncharacterized LOC101927639	16996609	miscRNA		16991954	+
26869	0	0	0	0	0	0	0	0	0	0	0	0	RNU1-3	HSD4|RNU1G3	26869	ENSG00000207513		chr1	HGNC:10130	RNA, U1 small nuclear 3	16993443	snRNA	100312957|26863|26864|26865|26866|26870|26871|6060	16993280	-
729574	0	0	0	0	0	0	0	0	0	0	0	0	LOC729574		729574	ENSG00000237847		chr1		UPF0627 protein ENSP00000341061/ENSP00000339743	17000007	protein-coding	100133301|644634|729587	16999498	+
100126533	0	0	0	0	0	0	0	0	0	0	0	0	TRNAG-CCC		100126533			chr1		transfer RNA glycine (anticodon CCC)	17004836	tRNA		17004766	-
280661	0	0	0	0	0	0	0	0	0	0	0	0	EIF1AXP1	EIF1AP1	280661			chr1	HGNC:19900	eukaryotic translation initiation factor 1A, X-linked pseudogene 1	17012744	pseudo		17009586	-
284729	0	0	0	0	0	0	0	0	0	0	0	0	ESPNP	RP1-163M9.1|dJ1182A14.1	284729	ENSG00000268869		chr1	HGNC:23285	espin pseudogene	17046652	pseudo		17017713	-
100189500	0	0	0	0	0	0	0	0	0	0	0	0	TRNAV36P		100189500			chr1	HGNC:35075	transfer RNA valine 36 (anticodon CAC) pseudogene	17052133	pseudo		17052061	+
100189045	0	0	0	0	0	0	0	0	0	0	0	0	TRNAG10		100189045			chr1	HGNC:34604	transfer RNA glycine 10 (anticodon CCC)	17053850	tRNA		17053780	+
729587	0	0	0	0	0	0	0	0	0	0	0	0	LOC729587		729587	ENSG00000268991		chr1		UPF0627 protein ENSP00000341061/ENSP00000339743-like	17060956	protein-coding	100133301|644634|729574	17060447	-
101927778	0	0	0	0	0	0	0	0	0	0	0	0	LOC101927778		101927778			chr1		uncharacterized LOC101927778	17068500	miscRNA		17063845	-
101927753	0	0	0	0	0	0	0	0	0	0	0	0	LOC101927753		101927753			chr1		uncharacterized LOC101927753	17079298	miscRNA		17066648	+
6060	0	0	0	0	0	0	0	0	0	0	0	0	RNU1-4	HSD2|HSD5|HSD6|HSD7|RNU1|RNU1D2|RNU1E2|RNU1F1|RNU1G1|RNU1G2|U1B2|U1D2|U1E2|U1F	6060	ENSG00000207389		chr1	HGNC:10128|MIM:180680	RNA, U1 small nuclear 4	17067174	snRNA	100312957|26863|26864|26865|26866|26869|26870|26871	17067011	+
100421113	0	0	0	0	0	0	0	0	0	0	0	0	CROCCP4		100421113			chr1	HGNC:43864	ciliary rootlet coiled-coil, rootletin pseudogene 4	17077459	pseudo		17076722	+
11223	0.5	0	0	0	1	0	0	0	0	0	0	0	MST1L	BRF-1|D1F15S1A|MSPL-7|MSPL7|MST1P9|MSTP7|MSTP9	11223		GO:0004252|GO:0005576|GO:0006508	chr1	HGNC:7390	macrophage stimulating 1-like	17090975	protein-coding		17081129	-
100189523	0	0	0	0	0	0	0	0	0	0	0	0	TRNAQ55		100189523			chr1	HGNC:38574	transfer RNA glutamine 55 (anticodon CUG)	17180971	tRNA		17180900	-
100421279	0	0	0	0	0	0	0	0	0	0	0	0	LOC100421279		100421279			chr1		phosphodiesterase 4D interacting protein pseudogene	17185778	pseudo		17183206	+
100500876	0	0	0	0	0	0	0	0	0	0	0	0	MIR3675		100500876	ENSG00000263811		chr1	HGNC:38973|miRBase:MI0016076	microRNA 3675	17185516	miscRNA		17185444	-
100189479	0	0	0	0	0	0	0	0	0	0	0	0	TRNAV34P		100189479			chr1	HGNC:35052	transfer RNA valine 34 (anticodon CAC) pseudogene	17186765	pseudo		17186693	+
100189298	0	0	0	0	0	0	0	0	0	0	0	0	TRNAG28		100189298			chr1	HGNC:34864	transfer RNA glycine 28 (anticodon CCC)	17188486	tRNA		17188416	+
100132070	0	0	0	0	0	0	0	0	0	0	0	0	LOC100132070		100132070			chr1		UPF0627 protein ENSP00000358171-like pseudogene	17195363	pseudo		17194858	-
101927806	0	0	0	0	0	0	0	0	0	0	0	0	LOC101927806		101927806			chr1		uncharacterized LOC101927806	17200231	pseudo		17197577	+
7193	0	0	0	0	0	0	0	0	0	0	0	0	TRNAE1	TRE|TRNE	7193			chr1	HGNC:12265|MIM:180640	transfer RNA glutamic acid 1 (anticodon UUC)	17199149	tRNA		17199078	+
100189183	0	0	0	0	0	0	0	0	0	0	0	0	TRNAN18		100189183			chr1	HGNC:34746	transfer RNA asparagine 18 (anticodon GUU)	17202031	tRNA		17201958	+
101928613	0	0	0	0	0	0	0	0	0	0	0	0	LOC101928613		101928613			chr1		uncharacterized LOC101928613	17222476	protein-coding		17215033	-
791226	0	0	0	0	0	0	0	0	0	0	0	0	TRNAN2	TRN2	791226			chr1	HGNC:33197	transfer RNA asparagine 2 (anticodon GUU)	17216245	tRNA		17216172	+
26870	0	0	0	0	0	0	0	0	0	0	0	0	RNU1-2	RNU1C1|RNU1C2|U1C1|U1C21	26870	ENSG00000207005		chr1	HGNC:10123	RNA, U1 small nuclear 2	17222638	snRNA	100312957|26863|26864|26865|26866|26869|26871|6060	17222475	+
9696	12	12	6	13	10	16	3.54931	3.63188	2.54949	3.81202	3.28632	3.8418	CROCC	ROLT	9696	ENSG00000058453	GO:0005198|GO:0005515|GO:0005737|GO:0005813|GO:0005814|GO:0005886|GO:0007049|GO:0008104|GO:0015629|GO:0019894|GO:0030030|GO:0035253|GO:0051297	chr1	HGNC:21299|HPRD:16758|Vega:OTTHUMG00000002200	ciliary rootlet coiled-coil, rootletin	17299474	protein-coding	11190	17248445	+
4237	0	0	0	0	0	0	0	0	0	0	0	0	MFAP2	MAGP|MAGP-1|MAGP1	4237	ENSG00000117122	GO:0001527|GO:0001968|GO:0005576|GO:0030198|GO:0030220|GO:0070051	chr1	HGNC:7033|MIM:156790|HPRD:01137|Vega:OTTHUMG00000002290	microfibrillar-associated protein 2	17308081	protein-coding	8076	17300999	-
23400	17	12	4.5	10	14	15.8333	4.05181	3.63188	2.13445	3.43351	3.77174	3.82669	ATP13A2	CLN12|HSA9947|KRPPD|PARK9	23400	ENSG00000159363	GO:0005515|GO:0005524|GO:0005764|GO:0016021|GO:0019829|GO:0046872	chr1	HGNC:30213|MIM:610513|HPRD:13677|Vega:OTTHUMG00000002293	ATPase type 13A2	17338467	protein-coding	344905|79572|84239	17312453	-
6390	66.5738	54.7043	88.3333	54	75.1667	59	6.02123	5.8205	6.42941	5.86647	6.19641	5.72444	SDHB	CWS2|IP|PGL4|SDH|SDH1|SDH2|SDHIP	6390	ENSG00000117118	GO:0005515|GO:0005739|GO:0005743|GO:0005749|GO:0006099|GO:0006105|GO:0008177|GO:0009055|GO:0009060|GO:0022904|GO:0044237|GO:0044281|GO:0046872|GO:0048039|GO:0051537|GO:0051538|GO:0051539	chr1	HGNC:10681|MIM:185470|HPRD:01707|Vega:OTTHUMG00000002289	succinate dehydrogenase complex, subunit B, iron sulfur (Ip)	17380665	protein-coding		17345225	-
11240	16	30	29	11	23	28	3.96435	4.95381	4.82251	3.57101	4.48795	4.64916	PADI2	PAD-H19|PAD2|PDI2	11240	ENSG00000117115	GO:0004668|GO:0005509|GO:0005737|GO:0018101	chr1	HGNC:18341|MIM:607935|HPRD:06396|Vega:OTTHUMG00000002295	peptidyl arginine deiminase, type II	17445948	protein-coding	23569|29943|51702	17393256	-
400743	0	0	0	0	0	0	0	0	0	0	0	0	LOC400743		400743			chr1		uncharacterized LOC400743	17521393	unknown		17520821	+
29943	878.469	776.319	876.207	743.305	819.5	970.976	9.7432	9.64742	9.73966	9.64939	9.64299	9.76509	PADI1	HPAD10|PAD1|PDI|PDI1	29943	ENSG00000142623	GO:0004668|GO:0005509|GO:0005737|GO:0018101	chr1	HGNC:18367|MIM:607934|HPRD:06395|Vega:OTTHUMG00000002294	peptidyl arginine deiminase, type I	17572501	protein-coding	11240|23569|51702	17531621	+
51702	24	21	24	22	22	23	4.54931	4.43923	4.54949	4.57101	4.42382	4.36536	PADI3	PAD3|PDI3	51702	ENSG00000142619	GO:0004668|GO:0005509|GO:0005634|GO:0005730|GO:0005737|GO:0018101	chr1	HGNC:18337|MIM:606755|HPRD:08419|Vega:OTTHUMG00000002373	peptidyl arginine deiminase, type III	17610727	protein-coding	11240|23569|29943	17575593	+
100616188	0	0	0	0	0	0	0	0	0	0	0	0	MIR3972		100616188			chr1	HGNC:41876|miRBase:MI0016990	microRNA 3972	17604470	miscRNA		17604384	+
23569	0	0	0	1	0	0	0	0	0	0.111578	0	0	PADI4	PAD|PAD4|PADI5|PDI4|PDI5	23569	ENSG00000159339	GO:0004668|GO:0005509|GO:0005634|GO:0005737|GO:0006351|GO:0006355|GO:0006464|GO:0016568|GO:0018101	chr1	HGNC:18368|MIM:605347|HPRD:05635|Vega:OTTHUMG00000002371	peptidyl arginine deiminase, type IV	17690495	protein-coding	11240|29943|51702	17634690	+
353238	0	0	0	0	0	0	0	0	0	0	0	0	PADI6	hPADVI	353238		GO:0004668|GO:0005509|GO:0005634|GO:0005737|GO:0018101	chr1	HGNC:20449|MIM:610363|HPRD:15095	peptidyl arginine deiminase, type VI	17728195	protein-coding		17698691	+
55920	332.45	290.483	327.133	302.933	338.717	383.501	8.34134	8.22923	8.31826	8.35443	8.36832	8.42488	RCC2	TD-60	55920	ENSG00000179051	GO:0000278|GO:0000775|GO:0005730|GO:0005819|GO:0005829|GO:0005874|GO:0007067|GO:0051301	chr1	HGNC:30297|MIM:609587|HPRD:18171|Vega:OTTHUMG00000002513	regulator of chromosome condensation 2	17766250	protein-coding	1102|1104|25998|26297|55213|6103|81554	17733251	-
55160	19	19	15	13	29	15	4.21228	4.29484	3.87142	3.81202	4.82237	3.74869	ARHGEF10L	GrinchGEF	55160	ENSG00000074964	GO:0005089|GO:0005737|GO:0035023	chr1	HGNC:25540|MIM:612494|HPRD:07679|Vega:OTTHUMG00000002514	Rho guanine nucleotide exchange factor (GEF) 10-like	18024370	protein-coding	23162|9043|9639|9828	17866330	+
81569	0	0	0	0	0	0	0	0	0	0	0	0	ACTL8	CT57	81569	ENSG00000117148	GO:0005737|GO:0005856	chr1	HGNC:24018|HPRD:11274|Vega:OTTHUMG00000002512	actin-like 8	18153558	protein-coding	10097|10881|170487|284382	18081808	+
101927876	0	0	0	0	0	0	0	0	0	0	0	0	LOC101927876		101927876			chr1		uncharacterized LOC101927876	18400905	miscRNA		18392151	+
84966	0	0	0	0	0	0	0	0	0	0	0	0	IGSF21		84966	ENSG00000117154	GO:0005576	chr1	HGNC:28246|HPRD:11309|Vega:OTTHUMG00000002432	immunoglobin superfamily, member 21	18704977	protein-coding		18434240	+
127707	3	4	4	4.5	5.58772	9	1.54931	2.04692	1.96453	2.2815	2.44665	3.01173	KLHDC7A	RP11-422P22.2	127707	ENSG00000179023	GO:0016021	chr1	HGNC:26791|HPRD:08246|Vega:OTTHUMG00000002431	kelch domain containing 7A	18812480	protein-coding	113730|114792|123103|257240|390594|401265|55295|57542|57565|79786|80311|84861|90293|9920	18807424	+
391012	0	0	0	0	0	0	0	0	0	0	0	0	LOC391012		391012			chr1		dynein, light chain, LC8-type 1 pseudogene	18839889	pseudo		18839519	+
5081	0	0	0	0	0	0	0	0	0	0	0	0	PAX7	HUP1|PAX7B|RMS2	5081	ENSG00000009709	GO:0000983|GO:0003700|GO:0005634|GO:0006338|GO:0009653|GO:0010453|GO:0014813|GO:0021527|GO:0021904|GO:0031062|GO:0043066|GO:0043393|GO:0043403|GO:0043565|GO:0045944|GO:0048663|GO:0048706|GO:0051216|GO:0060415|GO:2000288	chr1	HGNC:8621|MIM:167410|HPRD:01331|Vega:OTTHUMG00000002433	paired box 7	19075360	protein-coding	5076|5077|5078|5080|5083|7849	18957500	+
80834	0	0	0	0	0	0	0	0	0	0	0	0	TAS1R2	GPR71|T1R2|TR2	80834	ENSG00000179002	GO:0001582|GO:0005886|GO:0007186|GO:0008527|GO:0016021|GO:0033041|GO:0046982|GO:0050916	chr1	HGNC:14905|MIM:606226|HPRD:06940|Vega:OTTHUMG00000002442	taste receptor, type 1, member 2	19186155	protein-coding	222545|2911|2912|2913|2914|2915|2916|2917|2918|80835	19166093	-
8659	10	22	26	27	22	32.9429	3.28628	4.50635	4.66497	4.86647	4.42382	4.88369	ALDH4A1	ALDH4|P5CD|P5CDh	8659	ENSG00000159423	GO:0003842|GO:0004029|GO:0005759|GO:0006560|GO:0006561|GO:0006562|GO:0009055|GO:0010133|GO:0019470|GO:0034641|GO:0042802|GO:0044281	chr1	HGNC:406|MIM:606811|HPRD:06009|Vega:OTTHUMG00000002443	aldehyde dehydrogenase 4 family, member A1	19229293	protein-coding		19197924	-
100616120	0	0	0	0	0	0	0	0	0	0	0	0	MIR4695		100616120			chr1	HGNC:41573|miRBase:MI0017328	microRNA 4695	19209769	miscRNA		19209696	-
100302276	0	0	0	0	0	0	0	0	0	0	0	0	MIR1290	MIRN1290|hsa-mir-1290	100302276			chr1	HGNC:35283|miRBase:MI0006352	microRNA 1290	19223642	miscRNA		19223565	-
126917	16	13.1667	5.33333	7.5	9	14.1667	3.96435	3.76573	2.37956	3.01847	3.13431	3.66623	IFFO2		126917	ENSG00000169991	GO:0005198|GO:0005882	chr1	HGNC:27006|Vega:OTTHUMG00000002499	intermediate filament family orphan 2	19282826	protein-coding	25900	19230774	-
23352	229.407	202.557	240.017	174.667	238.667	231.619	7.80612	7.7091	7.87152	7.56004	7.86324	7.69741	UBR4	RBAF600|ZUBR1|p600	23352	ENSG00000127481	GO:0004842|GO:0005516|GO:0005634|GO:0005737|GO:0005856|GO:0008270|GO:0016021|GO:0019048	chr1	HGNC:30313|MIM:609890|HPRD:10184|Vega:OTTHUMG00000002498	ubiquitin protein ligase E3 component n-recognin 4	19536746	protein-coding		19401000	-
101927895	0	0	0	0	0	0	0	0	0	0	0	0	LOC101927895		101927895			chr1		uncharacterized LOC101927895	19567198	miscRNA		19536867	+
23065	56.5211	38.019	52.4959	42.25	45.7303	47.0639	5.78507	5.29557	5.67866	5.51246	5.47947	5.39835	EMC1	KIAA0090|RP1-43E13.1	23065	ENSG00000127463	GO:0016021|GO:0072546	chr1	HGNC:28957|HPRD:08306|Vega:OTTHUMG00000002497	ER membrane protein complex subunit 1	19578053	protein-coding		19542158	-
51154	71.15	67.0333	70.35	62.35	63.8	71.9619	6.11714	6.11372	6.101	6.0739	5.95987	6.01096	MRTO4	C1orf33|MRT4|dJ657E11.4	51154	ENSG00000053372	GO:0005634|GO:0005730|GO:0031965|GO:0042254	chr1	HGNC:18477|HPRD:12725|Vega:OTTHUMG00000002496	mRNA turnover 4 homolog (S. cerevisiae)	19586622	protein-coding		19578075	+
101927930	0	0	0	0	0	0	0	0	0	0	0	0	LOC101927930		101927930			chr1		uncharacterized LOC101927930	19589073	protein-coding		19585977	-
246181	0	0	2	1	0	3.33333	0	0	0.964526	0.111578	0	1.57877	AKR7L	AFAR3|AFB1-AR3|AKR7A4	246181	ENSG00000211454	GO:0016491	chr1	HGNC:24056|MIM:608478|HPRD:12240|Vega:OTTHUMG00000002520	aldo-keto reductase family 7-like	19600568	pseudo	7881|8514|9196	19592476	-
22977	1	0	0	1	1	1	0	0	0	0.111578	0	0	AKR7A3	AFAR2	22977		GO:0004033|GO:0005829|GO:0006081|GO:0009055	chr1	HGNC:390|MIM:608477|HPRD:07089	aldo-keto reductase family 7, member A3 (aflatoxin aldehyde reductase)	19615280	protein-coding		19609057	-
100506730	6.5	12	14.5	5	9	4.95	2.66479	3.63188	3.82251	2.43351	3.13431	2.14923	LOC100506730		100506730			chr1		uncharacterized LOC100506730	19622230	miscRNA		19619741	-
8574	89.0333	74.1667	91.7	70.4167	69.9822	82.5333	6.44062	6.25961	6.48338	6.24942	6.0933	6.20871	AKR7A2	AFAR|AFAR1|AFB1-AR1|AKR7	8574		GO:0004032|GO:0005794|GO:0005975|GO:0006081|GO:0009055|GO:0019119|GO:0044597|GO:0044598	chr1	HGNC:389|MIM:603418|HPRD:04567	aldo-keto reductase family 7, member A2 (aflatoxin aldehyde reductase)	19638640	protein-coding		19629202	-
54896	3.53333	8.73333	10.4833	7.22619	11.85	7.95	1.78538	3.17345	3.35455	2.96481	3.5312	2.83276	PQLC2		54896	ENSG00000040487	GO:0005765|GO:0015181|GO:0015189|GO:0015809|GO:0015819|GO:0031301|GO:0080144	chr1	HGNC:26001|MIM:614760|HPRD:17896|Vega:OTTHUMG00000002521	PQ loop repeat containing 2	19658922	protein-coding	152078	19638740	+
832	450.167	434.833	503.634	431.262	474.268	511.417	8.77867	8.81123	8.94076	8.864	8.85394	8.84016	CAPZB	CAPB|CAPPB|CAPZ	832	ENSG00000077549	GO:0001669|GO:0003779|GO:0005829|GO:0005856|GO:0006928|GO:0007010|GO:0007596|GO:0008290|GO:0014704|GO:0015629|GO:0016020|GO:0022604|GO:0030018|GO:0030027|GO:0030032|GO:0030036|GO:0030863|GO:0031115|GO:0031175|GO:0048487|GO:0048747|GO:0051015|GO:0051016|GO:0071203	chr1	HGNC:1491|MIM:601572|HPRD:11872|Vega:OTTHUMG00000002556	capping protein (actin filament) muscle Z-line, beta	19812135	protein-coding		19665267	-
644083	0	0	0	0	0	0	0	0	0	0	0	0	LOC644083		644083			chr1		uncharacterized LOC644083	19727702	unknown		19725379	+
100532736	41.9473	32.7972	29.8708	29.1257	34.9998	28.0381	5.35486	5.08242	4.86519	4.9758	5.09366	4.65112	MINOS1-NBL1	C1orf151-NBL1	100532736	ENSG00000270136		chr1	HGNC:48338|Vega:OTTHUMG00000183956	MINOS1-NBL1 readthrough	19984949	protein-coding	4681	19923471	+
440574	57.6527	57.0803	53.0621	52.3409	51.6169	58.9785	5.81367	5.88184	5.69414	5.82145	5.65416	5.72392	MINOS1	C1orf151|MIO10	440574	ENSG00000173436	GO:0003674|GO:0005739|GO:0005743|GO:0008150|GO:0016021	chr1	HGNC:32068|Vega:OTTHUMG00000002712	mitochondrial inner membrane organizing system 1	19956315	protein-coding		19923471	+
644068	238.833	202.833	213.667	197.333	207.7	240	7.86421	7.71107	7.70374	7.73607	7.66274	7.74869	RPS14P3	RPS14_1_16	644068			chr1	HGNC:35797	ribosomal protein S14 pseudogene 3	19935138	pseudo		19934301	+
4681	33	26.5	26.0171	24.1	27	24.5	5.00874	4.77484	4.66592	4.70254	4.71927	4.45651	NBL1	D1S1733E|DAN|DAND1|NB|NO3	4681	ENSG00000158747	GO:0005576|GO:0007399|GO:0016015|GO:0035582|GO:0036122|GO:0045666|GO:0048263|GO:0048812|GO:0090027	chr1	HGNC:7650|MIM:600613|HPRD:09001|Vega:OTTHUMG00000002700	neuroblastoma 1, DAN family BMP antagonist	19984949	protein-coding	100532736	19969723	+
3362	0	0	0	0	0	0	0	0	0	0	0	0	HTR6	5-HT6|5-HT6R	3362	ENSG00000158748	GO:0004969|GO:0004993|GO:0005515|GO:0005886|GO:0005887|GO:0005929|GO:0007187|GO:0007268|GO:0007420|GO:0007612|GO:0014050|GO:0014053|GO:0014054|GO:0014058|GO:0030425|GO:0032355|GO:0033603|GO:0042493|GO:0060291	chr1	HGNC:5301|MIM:601109|HPRD:03066|Vega:OTTHUMG00000002713	5-hydroxytryptamine (serotonin) receptor 6, G protein-coupled	20006055	protein-coding	134860|134864|153|154|155|1812|1816|319100|3274|3360|83551|9038|9287	19991780	+
255104	7.5	5.5	4	7.98113	6	9.5	2.87124	2.50635	1.96453	3.10817	2.54935	3.08973	TMCO4	RP5-1056L3.6	255104	ENSG00000162542	GO:0016021	chr1	HGNC:27393|HPRD:14140|Vega:OTTHUMG00000002697	transmembrane and coiled-coil domains 4	20126410	protein-coding		20008706	-
54546	0	0	0	0	0	0	0	0	0	0	0	0	RNF186	RP11-91K11.1	54546	ENSG00000178828	GO:0008270|GO:0016021	chr1	HGNC:25978|HPRD:07885|Vega:OTTHUMG00000002709	ring finger protein 186	20141771	protein-coding		20140522	-
23252	25	33.1667	30.6667	29.1667	33.3333	28.7866	4.60821	5.09858	4.90313	4.97783	5.02328	4.68912	OTUD3	DUBA4|RP11-460G22.1	23252	ENSG00000169914		chr1	HGNC:29038|MIM:611758|Vega:OTTHUMG00000002696	OTU domain containing 3	20239437	protein-coding		20208888	+
30814	0	0	0	0	0	0	0	0	0	0	0	0	PLA2G2E	GIIE sPLA2|sPLA2-IIE	30814		GO:0004623|GO:0005509|GO:0005576|GO:0006644|GO:0006654|GO:0006954|GO:0016042|GO:0036148|GO:0036149|GO:0036150|GO:0036151|GO:0036152|GO:0044281|GO:0046474	chr1	HGNC:13414|HPRD:07143	phospholipase A2, group IIE	20250110	protein-coding		20246800	-
5320	0	0	0	0	0	0	0	0	0	0	0	0	PLA2G2A	MOM1|PLA2|PLA2B|PLA2L|PLA2S|PLAS1|sPLA2	5320	ENSG00000188257	GO:0004623|GO:0005509|GO:0005543|GO:0005576|GO:0005615|GO:0005783|GO:0005789|GO:0006644|GO:0006654|GO:0010744|GO:0016042|GO:0030141|GO:0034374|GO:0036148|GO:0036149|GO:0036150|GO:0036151|GO:0036152|GO:0044281|GO:0046473|GO:0046474|GO:0047498|GO:0050729|GO:0050830	chr1	HGNC:9031|MIM:172411|HPRD:01397|Vega:OTTHUMG00000002699	phospholipase A2, group IIA (platelets, synovial fluid)	20306932	protein-coding	26279|391013|5319|64600|729330|8399	20301924	-
100419911	0	0	0	0	0	0	0	0	0	0	0	0	LOC100419911		100419911			chr1		prenylcysteine oxidase 1 pseudogene	20365937	pseudo		20365423	+
5322	0	0	0	0	0	0	0	0	0	0	0	0	PLA2G5	FRFB|GV-PLA2|PLA2-10|hVPLA(2)	5322		GO:0005509|GO:0005576|GO:0005794|GO:0005886|GO:0006644|GO:0006654|GO:0006663|GO:0008201|GO:0009986|GO:0016042|GO:0019370|GO:0034097|GO:0036148|GO:0036149|GO:0036150|GO:0036151|GO:0036152|GO:0044281|GO:0046474|GO:0047498|GO:0048471|GO:0050482|GO:0051591	chr1	HGNC:9038|MIM:601192|HPRD:03117	phospholipase A2, group V	20418394	protein-coding		20396701	+
26279	0	0	0	0	0	0	0	0	0	0	0	0	PLA2G2D	PLA2IID|SPLASH|sPLA2-IID|sPLA2S	26279	ENSG00000117215	GO:0004623|GO:0005509|GO:0005576|GO:0006644|GO:0006654|GO:0006954|GO:0016042|GO:0036148|GO:0036149|GO:0036150|GO:0036151|GO:0036152|GO:0044281|GO:0046474	chr1	HGNC:9033|MIM:605630|HPRD:07546|Vega:OTTHUMG00000002701	phospholipase A2, group IID	20446059	protein-coding	391013|5319|5320|64600|729330|8399	20439143	-
64600	0	0	0	0	0	0	0	0	0	0	0	0	PLA2G2F		64600	ENSG00000158786	GO:0004623|GO:0005509|GO:0005576|GO:0005829|GO:0006644|GO:0006654|GO:0008150|GO:0016042|GO:0036148|GO:0036149|GO:0036150|GO:0036151|GO:0036152|GO:0044281|GO:0046474	chr1	HGNC:30040|HPRD:07499|Vega:OTTHUMG00000002704	phospholipase A2, group IIF	20476879	protein-coding	26279|391013|5319|5320|729330|8399	20465823	+
391013	0	0	0	0	0	0	0	0	0	0	0	0	PLA2G2C		391013	ENSG00000187980	GO:0005509|GO:0005576|GO:0006644|GO:0016042|GO:0047498	chr1	HGNC:9032	phospholipase A2, group IIC	20501687	protein-coding	26279|5319|5320|64600|729330|8399	20490484	-
101928017	0	0	0	0	0	0	0	0	0	0	0	0	LOC101928017		101928017			chr1		uncharacterized LOC101928017	20513066	miscRNA		20510768	-
127733	0	0	0	0	0	0	0	0	0	0	0	0	UBXN10	UBXD3	127733			chr1	HGNC:26354|HPRD:18255	UBX domain protein 10	20522541	protein-coding		20512571	+
127731	0	0	0	0	0	0	0	0	0	0	0	0	VWA5B1		127731	ENSG00000158816	GO:0005576	chr1	HGNC:26538|HPRD:08732|Vega:OTTHUMG00000002835	von Willebrand factor A domain containing 5B1	20681387	protein-coding	143|4013|90113	20617412	+
339505	0	0	0	0	0	0	0	0	0	0	0	0	LOC339505		339505			chr1		uncharacterized LOC339505	20755287	miscRNA		20686294	-
55450	1	1	1	0	1	0	0	0.0469155	0	0	0	0	CAMK2N1	PRO1489|RP11-401M16.1	55450	ENSG00000162545	GO:0005886|GO:0008427|GO:0014069|GO:0019901|GO:0030054|GO:0030425|GO:0043025|GO:0045211	chr1	HGNC:24190|MIM:614986|HPRD:13112|Vega:OTTHUMG00000002837	calcium/calmodulin-dependent protein kinase II inhibitor 1	20812728	protein-coding	94032	20808884	-
79594	24	26	18	24.5	15.5	17	4.54931	4.74736	4.13445	4.72629	3.91858	3.92926	MUL1	C1orf166|GIDE|MAPL|MULAN|RNF218|RP11-401M16.2	79594	ENSG00000090432	GO:0000266|GO:0004842|GO:0004871|GO:0005515|GO:0005634|GO:0005730|GO:0005737|GO:0005739|GO:0005777|GO:0006919|GO:0007257|GO:0008270|GO:0010637|GO:0016567|GO:0016925|GO:0019789|GO:0030308|GO:0031307|GO:0031625|GO:0033235|GO:0042802|GO:0043123|GO:0050821|GO:0051646|GO:0090141|GO:1901028	chr1	HGNC:25762|MIM:612037|HPRD:07799|Vega:OTTHUMG00000002838	mitochondrial E3 ubiquitin protein ligase 1	20834674	protein-coding		20825941	-
441878	0	0	0	0	0	0	0	0	0	0	0	0	RPS4XP4	RPS4P4|RPS4X_1_17	441878			chr1	HGNC:36545	ribosomal protein S4X pseudogene 4	20853303	pseudo		20852445	+
163933	8	6	7	1	4	4	2.96435	2.63188	2.77188	0.111578	1.96439	1.8418	FAM43B		163933	ENSG00000183114		chr1	HGNC:31791|HPRD:16881|Vega:OTTHUMG00000057491	family with sequence similarity 43, member B	20881513	protein-coding	131583	20878932	+
978	91	84	78	65	89	79	6.47215	6.43923	6.24993	6.13395	6.44012	6.14558	CDA	CDD	978	ENSG00000158825	GO:0001882|GO:0004126|GO:0005576|GO:0005829|GO:0006206|GO:0007166|GO:0008270|GO:0008655|GO:0009972|GO:0019858|GO:0030308|GO:0042803|GO:0043097|GO:0044281|GO:0045980|GO:0051289|GO:0055086	chr1	HGNC:1712|MIM:123920|HPRD:11744|Vega:OTTHUMG00000002845	cytidine deaminase	20945400	protein-coding		20915444	+
65018	132.5	140.333	146	121.5	157.167	169.667	7.0142	7.17963	7.15435	7.03639	7.26054	7.24836	PINK1	BRPK|PARK6	65018	ENSG00000158828	GO:0000287|GO:0000422|GO:0004674|GO:0005515|GO:0005524|GO:0005739|GO:0005741|GO:0005829|GO:0006468|GO:0006950|GO:0007243|GO:0008219|GO:0010857|GO:0016021|GO:0016301|GO:0018105|GO:0031396|GO:0031625|GO:0032226|GO:0033603|GO:0043123|GO:0043254|GO:0043524|GO:0055131|GO:0090200|GO:0097237	chr1	HGNC:14581|MIM:608309|HPRD:10514|Vega:OTTHUMG00000002841	PTEN induced putative kinase 1	20978004	protein-coding		20959948	+
1650	83.9667	81.7024	87.1167	79.9667	85.9667	83.7572	6.3561	6.39922	6.4094	6.4329	6.39009	6.22994	DDOST	AGER1|CDG1R|OKSWcl45|OST|OST48|WBP1	1650	ENSG00000244038	GO:0004576|GO:0004579|GO:0005515|GO:0005789|GO:0006412|GO:0006486|GO:0006487|GO:0006614|GO:0008250|GO:0010467|GO:0016021|GO:0018279|GO:0034097|GO:0042110|GO:0043231|GO:0043234|GO:0043687|GO:0044267|GO:0045087	chr1	HGNC:2728|MIM:602202|HPRD:03728|Vega:OTTHUMG00000002844	dolichyl-diphosphooligosaccharide--protein glycosyltransferase subunit (non-catalytic)	20988037	protein-coding		20978260	-
57576	0	0	1.65854	2	0	2	0	0	0.694437	1.11158	0	0.8418	KIF17	KIF17B|KIF3X|KLP-2|OSM-3	57576	ENSG00000117245	GO:0003777|GO:0005524|GO:0005737|GO:0005871|GO:0005874|GO:0007018|GO:0008017|GO:0015031|GO:0016192|GO:0031503	chr1	HGNC:19167|MIM:605037|HPRD:10388|Vega:OTTHUMG00000002863	kinesin family member 17	21044510	protein-coding	1062|11127|23046|24137|285643|374654|3797|3798|3799|3800.chr2.1|3800.chr2.2|3832|55582|55605|56992|9371	20990507	-
400745	14	18.1947	14.9412	17.4787	16	26	3.77171	4.23236	3.86575	4.23911	3.96439	4.54224	SH2D5		400745	ENSG00000189410		chr1	HGNC:28819|Vega:OTTHUMG00000002620	SH2 domain containing 5	21059133	protein-coding		21046225	-
50809	167.75	157.617	172.02	133.117	150.823	152.783	7.35452	7.34719	7.39096	7.16813	7.2011	7.09714	HP1BP3	HP1-BP74	50809	ENSG00000127483	GO:0000786|GO:0003677|GO:0005634|GO:0006334	chr1	HGNC:24973|HPRD:11026|Vega:OTTHUMG00000002622	heterochromatin protein 1, binding protein 3	21113181	protein-coding		21069171	-
8672	200.01	158.771	210.201	164.14	182.332	211.467	7.60828	7.35772	7.68015	7.47037	7.47481	7.56609	EIF4G3	eIF-4G 3|eIF4G 3|eIF4GII	8672	ENSG00000075151	GO:0000339|GO:0003677|GO:0003743|GO:0005829|GO:0006446|GO:0008135|GO:0016070|GO:0016281|GO:0019048|GO:0019221	chr1	HGNC:3298|MIM:603929|HPRD:06802|Vega:OTTHUMG00000002624	eukaryotic translation initiation factor 4 gamma, 3	21503381	protein-coding	1981|1982	21132785	-
100302155	0	0	0	0	0	0	0	0	0	0	0	0	MIR1256	MIRN1256|hsa-mir-1256	100302155			chr1	HGNC:35321|miRBase:MI0006390	microRNA 1256	21314925	miscRNA		21314807	-
100271141	0	0	0	0	0	0	0	0	0	0	0	0	RPS15AP6	RPS15A_1_18	100271141			chr1	HGNC:35657	ribosomal protein S15a pseudogene 6	21330457	pseudo		21330004	-
1889	236.467	201.967	226.117	212.917	222.673	231.667	7.84984	7.70489	7.78545	7.84572	7.76317	7.69771	ECE1	ECE	1889	ENSG00000117298	GO:0001921|GO:0003100|GO:0004175|GO:0004222|GO:0005768|GO:0005769|GO:0005886|GO:0006508|GO:0007507|GO:0009897|GO:0010814|GO:0010815|GO:0010816|GO:0016021|GO:0016485|GO:0016486|GO:0017046|GO:0019229|GO:0031302|GO:0031982|GO:0033093|GO:0034959|GO:0042447|GO:0042733|GO:0042803|GO:0043583|GO:0046872|GO:0048471|GO:0060037	chr1	HGNC:3146|MIM:600423|HPRD:02690|Vega:OTTHUMG00000002625	endothelin converting enzyme 1	21672034	protein-coding	3792|4311|5251|79258|9427|9718	21543740	-
100506801	0	0	0	1	0	0	0	0	0	0.111578	0	0	LOC100506801		100506801	ENSG00000231105		chr1		uncharacterized LOC100506801	21626362	miscRNA		21619783	+
94297	0	0	0	0	0	0	0	0	0	0	0	0	PPP1R11P1		94297			chr1	HGNC:16326	protein phosphatase 1, regulatory (inhibitor) subunit 11 pseudogene 1	21724857	pseudo		21724486	+
100421269	0	0	0	0	0	0	0	0	0	0	0	0	LOC100421269		100421269			chr1		phosphodiesterase 4D interacting protein pseudogene	21738483	pseudo		21737955	-
343381	0	0	0	0	0	0	0	0	0	0	0	0	NBPF2P		343381			chr1	HGNC:31987	neuroblastoma breakpoint family, member 2, pseudogene	21754453	pseudo		21749601	-
388605	0	0	0	0	0	0	0	0	0	0	0	0	HS6ST1P1	HS6ST1P	388605			chr1	HGNC:31835	heparan sulfate 6-O-sulfotransferase 1 pseudogene 1	21758727	pseudo		21754761	+
100421114	0	0	0	0	0	0	0	0	0	0	0	0	CROCCP5		100421114			chr1	HGNC:43865	ciliary rootlet coiled-coil, rootletin pseudogene 5	21763314	pseudo		21760804	+
84224	3.16667	5.81795	1.25	3.5	2.33333	1.83333	1.62732	2.58743	0.286455	1.91893	1.18678	0.71627	NBPF3	AE2	84224	ENSG00000142794	GO:0005737	chr1	HGNC:25076|MIM:612992|HPRD:10633|Vega:OTTHUMG00000002944	neuroblastoma breakpoint family, member 3	21811393	protein-coding	100132406|148545|200030|25832|284565|653149|728841|728936	21766583	+
767853	0	0	0	0	0	0	0	0	0	0	0	0	PFN1P10		767853			chr1	HGNC:42985	profilin 1 pseudogene 10	21786695	pseudo		21785917	-
249	1	0	0	0	0	0	0	0	0	0	0	0	ALPL	AP-TNAP|APTNAP|HOPS|TNAP|TNSALP	249	ENSG00000162551	GO:0001501|GO:0001958|GO:0003006|GO:0004035|GO:0005615|GO:0005886|GO:0016021|GO:0016462|GO:0031225|GO:0032496|GO:0033280|GO:0046677|GO:0046872|GO:0051384|GO:0071407|GO:0071529	chr1	HGNC:438|MIM:171760|HPRD:01377|Vega:OTTHUMG00000002949	alkaline phosphatase, liver/bone/kidney	21904905	protein-coding	248|250|251	21835858	+
5909	16	11	23	15	15	13	3.96435	3.50635	4.48809	4.01847	3.87128	3.54224	RAP1GAP	RAP1GA1|RAP1GAP1|RAP1GAPII|RAPGAP	5909	ENSG00000076864	GO:0000139|GO:0003924|GO:0005096|GO:0005515|GO:0005829|GO:0006184|GO:0007165|GO:0016020|GO:0017016|GO:0032318|GO:0042803|GO:0043547	chr1	HGNC:9858|MIM:600278|HPRD:02609|Vega:OTTHUMG00000007513	RAP1 GTPase activating protein	21995856	protein-coding	23094|23108|26037|57568|6494|84253	21922708	-
84196	168.381	176.572	185.448	178	188.667	178.667	7.35994	7.51103	7.4994	7.58731	7.52408	7.32293	USP48	RAP1GA1|USP31	84196	ENSG00000090686	GO:0004221|GO:0005634|GO:0005730|GO:0005737|GO:0005739|GO:0006511|GO:0008234	chr1	HGNC:18533|HPRD:15637|Vega:OTTHUMG00000007798	ubiquitin specific peptidase 48	22109688	protein-coding	11274|23358|373856|55031|55230|7874|8239|8287|9736	22004792	-
401944	67.5	69.4167	59.75	63.5	68	73.1667	6.04117	6.16413	5.86539	6.10026	6.05185	6.03491	LDLRAD2		401944	ENSG00000187942	GO:0016021	chr1	HGNC:32071|HPRD:18436|Vega:OTTHUMG00000002675	low density lipoprotein receptor class A domain containing 2	22151714	protein-coding		22138758	+
3339	69.5	69.9167	60.75	65.4608	72	73.6667	6.08329	6.17448	5.88934	6.14414	6.13431	6.04474	HSPG2	HSPG|PLC|PRCAN|SJA|SJS|SJS1	3339	ENSG00000142798	GO:0001523|GO:0001525|GO:0001958|GO:0002062|GO:0005515|GO:0005576|GO:0005605|GO:0005615|GO:0005796|GO:0005886|GO:0005975|GO:0006024|GO:0006027|GO:0007420|GO:0007603|GO:0008022|GO:0008104|GO:0030198|GO:0030203|GO:0030204|GO:0031012|GO:0042157|GO:0043202|GO:0044281|GO:0046872|GO:0048704|GO:0048738|GO:0060351|GO:0070062	chr1	HGNC:5273|MIM:142461|HPRD:00804|Vega:OTTHUMG00000002674	heparan sulfate proteoglycan 2	22263790	protein-coding	133584|346007|375790	22148725	-
440575	0	0	0	0	0	0	0	0	0	0	0	0	RPL21P29	RPL21_1_19	440575			chr1	HGNC:35793	ribosomal protein L21 pseudogene 29	22235107	pseudo		22234551	+
23436	0	0.5	0.5	0.235849	0	0.5	0	0	0	0	0	0	CELA3B	CBPP|E1|EL-1|ELA3B	23436	ENSG00000219073	GO:0004252|GO:0005576|GO:0006508|GO:0008203|GO:0008233	chr1	HGNC:15945|HPRD:06498|Vega:OTTHUMG00000002758	chymotrypsin-like elastase family, member 3B	22315847	protein-coding	10136|11330|1504|1990|440387|51032|63036	22303418	+
10136	0	0.25	0	0	0	0.333333	0	0	0	0	0	0	CELA3A	ELA3|ELA3A	10136	ENSG00000142789	GO:0004252|GO:0006508|GO:0007586|GO:0008203	chr1	HGNC:15944|HPRD:06497|Vega:OTTHUMG00000002755	chymotrypsin-like elastase family, member 3A	22339035	protein-coding	11330|1504|1990|23436|440387|51032|63036	22328149	+
101928043	0	0	0	1	0	0	0	0	0	0.111578	0	0	LOC101928043		101928043			chr1		uncharacterized LOC101928043	22352541	miscRNA		22350487	-
29092	7	3	3.5	5	9.2	3	2.77171	1.63188	1.77188	2.43351	3.16602	1.42676	LINC00339	HSPC157|NCRNA00339	29092	ENSG00000218510		chr1	HGNC:25011	long intergenic non-protein coding RNA 339	22357717	miscRNA		22351684	+
998	329.814	316.951	336.171	261.055	291.524	294.817	8.32986	8.35503	8.35758	8.13979	8.15186	8.04548	CDC42	CDC42Hs|G25K	998	ENSG00000070831	GO:0000139|GO:0002040|GO:0003161|GO:0003334|GO:0003924|GO:0005515|GO:0005525|GO:0005737|GO:0005815|GO:0005829|GO:0005886|GO:0006184|GO:0007030|GO:0007088|GO:0007097|GO:0007163|GO:0007173|GO:0007264|GO:0007411|GO:0007596|GO:0010628|GO:0010629|GO:0016020|GO:0019901|GO:0030036|GO:0030141|GO:0030175|GO:0030225|GO:0030496|GO:0030742|GO:0031069|GO:0031274|GO:0031295|GO:0031333|GO:0031424|GO:0031435|GO:…	chr1	HGNC:1736|MIM:116952|HPRD:00309|Vega:OTTHUMG00000002753	cell division cycle 42	22419436	protein-coding	171177|23221|391|399|57381|58480|5879|5880|5881|9886	22379120	+
101928071	0	0	0	0	0	0	0	0	0	0	0	0	LOC101928071		101928071			chr1		M-phase phosphoprotein 6-like	22395514	pseudo		22394542	-
54361	2.75	3	2.33333	2	1.66667	2	1.42378	1.63188	1.18692	1.11158	0.701353	0.8418	WNT4	SERKAL|WNT-4	54361		GO:0001658|GO:0001822|GO:0001837|GO:0001838|GO:0001889|GO:0003714|GO:0005109|GO:0005201|GO:0005576|GO:0005578|GO:0005615|GO:0005737|GO:0005788|GO:0005796|GO:0005886|GO:0006702|GO:0007267|GO:0008584|GO:0008585|GO:0009986|GO:0010629|GO:0010894|GO:0018345|GO:0022407|GO:0030182|GO:0030237|GO:0030325|GO:0030336|GO:0030501|GO:0032321|GO:0032349|GO:0032967|GO:0033080|GO:0038030|GO:0040037|GO:0043066|GO:…	chr1	HGNC:12783|MIM:603490|HPRD:04601	wingless-type MMTV integration site family, member 4	22469519	protein-coding		22443798	-
100616433	0	0	0	0	0	0	0	0	0	0	0	0	MIR4418		100616433	ENSG00000266564		chr1	HGNC:41789|miRBase:MI0016754	microRNA 4418	22592793	miscRNA		22592732	+
101060363	0	0	0	0	0	0	0	0	0	0	0	0	LOC101060363		101060363			chr1		peptidyl-prolyl cis-trans isomerase A-like	22649824	protein-coding		22649321	-
9923	36	26.8333	17	24.8095	36.3333	17.5	5.13428	4.79287	4.05199	4.7444	5.14761	3.97108	ZBTB40	ZNF923	9923	ENSG00000184677	GO:0003674|GO:0003677|GO:0005634|GO:0006351|GO:0006355|GO:0006974|GO:0030282|GO:0046872	chr1	HGNC:29045|MIM:612106|HPRD:11086|Vega:OTTHUMG00000002897	zinc finger and BTB domain containing 40	22857650	protein-coding		22778344	+
2046	0	0	0	1	0	2	0	0	0	0.111578	0	0.8418	EPHA8	EEK|EK3|HEK3	2046	ENSG00000070886	GO:0005004|GO:0005524|GO:0005887|GO:0006929|GO:0007155|GO:0007411|GO:0016322|GO:0030155|GO:0031175|GO:0031901|GO:0033628|GO:0043005|GO:0043410|GO:0043552|GO:0046777|GO:0048013	chr1	HGNC:3391|MIM:176945|HPRD:01493|Vega:OTTHUMG00000002892	EPH receptor A8	22930087	protein-coding	1969|2041|2042|2043|2044|2045|2047|2048|2049|2050|2051|284656|285220	22890004	+
712	0	0	0	0	0	0	0	0	0	0	0	0	C1QA		712	ENSG00000173372	GO:0005515|GO:0005576|GO:0005581|GO:0005602|GO:0006956|GO:0006958|GO:0007267|GO:0045087	chr1	HGNC:1241|MIM:120550|HPRD:00393|Vega:OTTHUMG00000002893	complement component 1, q subcomponent, A chain	22966175	protein-coding	114897|114898|114900|114902|114904|114905|1295|1296|1300|131149|338872|387911|713|714|9370	22963118	+
714	0	0	0	0	0	0	0	0	0	0	0	0	C1QC	C1Q-C|C1QG	714	ENSG00000159189	GO:0005576|GO:0005581|GO:0006955|GO:0006956|GO:0006958|GO:0030853|GO:0045087|GO:0045650	chr1	HGNC:1245|MIM:120575|HPRD:00395|Vega:OTTHUMG00000002891	complement component 1, q subcomponent, C chain	22974603	protein-coding	114897|114898|114900|114902|114904|114905|1295|1296|1300|131149|338872|387911|712|713|9370	22970118	+
713	0	0	0	0	0	0	0	0	0	0	0	0	C1QB		713	ENSG00000173369	GO:0005515|GO:0005576|GO:0005581|GO:0005602|GO:0006956|GO:0006958|GO:0042803|GO:0045087|GO:0048839	chr1	HGNC:1242|MIM:120570|HPRD:00394|Vega:OTTHUMG00000002896	complement component 1, q subcomponent, B chain	22988029	protein-coding	114897|114898|114900|114902|114904|114905|1295|1296|1300|131149|338872|387911|712|714|9370	22979682	+
2048	40.8333	36.25	33	36.5	40.25	44	5.31603	5.22682	5.00892	5.3014	5.2953	5.30123	EPHB2	CAPB|DRT|EK5|EPHT3|ERK|Hek5|PCBC|Tyro5	2048	ENSG00000133216	GO:0001525|GO:0001655|GO:0004713|GO:0005005|GO:0005102|GO:0005524|GO:0005887|GO:0006468|GO:0007399|GO:0007411|GO:0007413|GO:0007612|GO:0008046|GO:0016310|GO:0018108|GO:0021631|GO:0021952|GO:0022038|GO:0030424|GO:0030425|GO:0031290|GO:0042472|GO:0043025|GO:0048013|GO:0048170|GO:0048593|GO:0050771|GO:0050878|GO:0051965|GO:0060021|GO:0060996|GO:0060997|GO:0071679	chr1	HGNC:3393|MIM:600997|HPRD:02997|Vega:OTTHUMG00000002881	EPH receptor B2	23247993	protein-coding	1969|2041|2042|2043|2044|2045|2046|2047|2049|2050|2051|284656|285220	23037331	+
100616391	0	0	0	0	0	0	0	0	0	0	0	0	MIR4684		100616391			chr1	HGNC:41695|miRBase:MI0017316	microRNA 4684	23046091	miscRNA		23046010	+
100422914	0	0	0	0	0	0	0	0	0	0	0	0	MIR4253		100422914	ENSG00000264014		chr1	HGNC:38231|miRBase:MI0015860	microRNA 4253	23189719	miscRNA		23189652	-
646262	0	0	0	0	0	0	0	0	0	0	0	0	LACTBL1		646262	ENSG00000215906		chr1	HGNC:35445|Vega:OTTHUMG00000003228	lactamase, beta-like 1	23291923	protein-coding		23279536	-
729059	0	0	1	0	0	0	0	0	0	0	0	0	C1orf234		729059	ENSG00000227868		chr1	HGNC:44651|Vega:OTTHUMG00000003226	chromosome 1 open reading frame 234	23342343	protein-coding		23337327	-
23028	39.3071	35.5	56.1048	32.3333	35.2048	47.8333	5.26107	5.19666	5.77458	5.12653	5.10209	5.42174	KDM1A	AOF2|BHC110|KDM1|LSD1	23028	ENSG00000004487	GO:0000122|GO:0000790|GO:0001085|GO:0001701|GO:0002039|GO:0003682|GO:0003700|GO:0005515|GO:0005634|GO:0005654|GO:0005667|GO:0006351|GO:0006357|GO:0006482|GO:0007596|GO:0008134|GO:0008283|GO:0010725|GO:0016491|GO:0019899|GO:0021983|GO:0030374|GO:0030851|GO:0032091|GO:0032451|GO:0032452|GO:0032453|GO:0032454|GO:0033169|GO:0034648|GO:0034720|GO:0043392|GO:0043426|GO:0043433|GO:0043518|GO:0044212|GO:…	chr1	HGNC:29079|MIM:609132|HPRD:09800|Vega:OTTHUMG00000003220	lysine (K)-specific demethylase 1A	23410184	protein-coding	196743|221656|54498	23345941	+
100422866	0	0	0	0	0	0	0	0	0	0	0	0	MIR3115		100422866			chr1	HGNC:38371|miRBase:MI0014127	microRNA 3115	23370865	miscRNA		23370798	+
100616177	0	0	0	0	0	0	0	0	0	0	0	0	MIR4419A		100616177	ENSG00000266802		chr1	HGNC:41828|miRBase:MI0016755	microRNA 4419a	23384427	miscRNA		23384351	-
7798	106.5	133.5	143.671	127	120	133	6.69906	7.10761	7.13116	7.10026	6.87128	6.89708	LUZP1	LUZP	7798	ENSG00000169641	GO:0003281|GO:0005634|GO:0021503|GO:0060840	chr1	HGNC:14985|MIM:601422|HPRD:03250|Vega:OTTHUMG00000003227	leucine zipper protein 1	23495351	protein-coding	11259|27145|55917|83992	23410516	-
3352	2	3.75	0.5	2	2.5	4.5	0.964351	1.95381	0	1.11158	1.28632	2.01173	HTR1D	5-HT1D|HT1DA|HTR1DA|HTRL|RDC4	3352	ENSG00000179546	GO:0004993|GO:0005886|GO:0005887|GO:0007187|GO:0007268|GO:0009636|GO:0014827|GO:0040012|GO:0042310|GO:0050795|GO:0051378	chr1	HGNC:5289|MIM:182133|HPRD:01636|Vega:OTTHUMG00000003235	5-hydroxytryptamine (serotonin) receptor 1D, G protein-coupled	23521222	protein-coding	146|148|150|151|152|3354|3363	23518388	-
391019	0	0	0	0	0	0	0	0	0	0	0	0	RPL29P6	RPL29_1_20	391019			chr1	HGNC:36627	ribosomal protein L29 pseudogene 6	23571838	pseudo		23571222	+
100996511	0	0	0	0	0	0	0	0	0	0	0	0	LOC100996511		100996511			chr1		uncharacterized LOC100996511	23613373	miscRNA		23607802	-
10236	0	0	0	0	0	0	0	0	0	0	0	0	HNRNPR	HNRPR|hnRNP R|hnRNP-R	10236	ENSG00000125944	GO:0000166|GO:0000398|GO:0003723|GO:0005515|GO:0005634|GO:0005654|GO:0005681|GO:0005730|GO:0005737|GO:0006397|GO:0008380|GO:0010467|GO:0030529|GO:0071013	chr1	HGNC:5047|MIM:607201|HPRD:06228|Vega:OTTHUMG00000003224	heterogeneous nuclear ribonucleoprotein R	23671143	protein-coding	10492|166863|373863|54502	23635953	-
80818	8	3	4	8.49286	8.33333	5	2.96435	1.63188	1.96453	3.19783	3.02328	2.16373	ZNF436	ZNF|Zfp46	80818	ENSG00000125945	GO:0003677|GO:0005634|GO:0005730|GO:0005737|GO:0006351|GO:0006355|GO:0046872	chr1	HGNC:20814|MIM:611703|HPRD:15793|Vega:OTTHUMG00000003232	zinc finger protein 436	23696357	protein-coding	124961|137209|27300|285346|54993|55888|7539|7556|7733|79673|80095|80108|90485|91392	23685941	-
148898	0	0	0	0	0	0	0	0	0	0	0	0	C1orf213		148898	ENSG00000249087		chr1	HGNC:25122|HPRD:14083|Vega:OTTHUMG00000003225	chromosome 1 open reading frame 213	23698332	miscRNA		23695464	+
6920	5	1	5.5	6	3	2	2.28628	0.0469155	2.42396	2.69654	1.54935	0.8418	TCEA3	TFIIS|TFIIS.H	6920	ENSG00000204219	GO:0003677|GO:0005634|GO:0006351|GO:0006357|GO:0008270|GO:0032784	chr1	HGNC:11615|MIM:604128|HPRD:16036|Vega:OTTHUMG00000003233	transcription elongation factor A (SII), 3	23751272	protein-coding	170082|6917|6919	23707402	-
55616	4	2	2.5	1.98571	2	1.36484	1.96435	1.04692	1.28645	1.10124	0.964387	0.290527	ASAP3	ACAP4|CENTB6|DDEFL1|UPLC1	55616	ENSG00000088280	GO:0005543|GO:0005737|GO:0008060|GO:0008270|GO:0032312	chr1	HGNC:14987|HPRD:11662|Vega:OTTHUMG00000003234	ArfGAP with SH3 domain, ankyrin repeat and PH domain 3	23810750	protein-coding	116983|116984|116985|116986|116987|116988|119016|23527|414189|50807|642517|64411|653268|728127|728404|729092|8853|9744	23755056	-
1870	18	13	11	21.5	24	15	4.13428	3.74736	3.42396	4.53784	4.54935	3.74869	E2F2	E2F-2	1870	ENSG00000007968	GO:0000278|GO:0001047|GO:0003677|GO:0003700|GO:0005515|GO:0005654|GO:0005667|GO:0006367|GO:0006915|GO:0008134|GO:0051726	chr1	HGNC:3114|MIM:600426|HPRD:02692|Vega:OTTHUMG00000003223	E2F transcription factor 2	23857712	protein-coding	1869|1871|1874|1875|1876	23832920	-
101928163	0	0	0	0	0	0	0	0	0	0	0	0	LOC101928163		101928163			chr1		uncharacterized LOC101928163	23854911	miscRNA		23848422	+
3399	35.8987	24.4702	37.4571	34	36.725	32.5	5.13021	4.65987	5.1917	5.19904	5.16308	4.86417	ID3	HEIR-1|bHLHb25	3399	ENSG00000117318	GO:0000122|GO:0001656|GO:0003700|GO:0003714|GO:0005634|GO:0005737|GO:0006275|GO:0006351|GO:0007275|GO:0007417|GO:0007507|GO:0007517|GO:0008134|GO:0009611|GO:0019904|GO:0030182|GO:0030855|GO:0030903|GO:0042476|GO:0043065|GO:0043433|GO:0045668|GO:0045892|GO:0046983|GO:0051726	chr1	HGNC:5362|MIM:600277|HPRD:02608|Vega:OTTHUMG00000003229	inhibitor of DNA binding 3, dominant negative helix-loop-helix protein	23886285	protein-coding	3397|3398	23884421	-
259283	0	0	0	0	0	0	0	0	0	0	0	0	MDS2		259283	ENSG00000197880		chr1	HGNC:29633|MIM:607305|Vega:OTTHUMG00000002927	myelodysplastic syndrome 2 translocation associated	23967056	miscRNA		23953824	+
729856	0	0	0	0	0	0	0	0	0	0	0	0	LOC729856		729856			chr1		elongation factor 1-alpha-like	23997734	pseudo		23997267	+
6135	1408.96	1391.75	1475.45	1254.72	1452.46	1535.66	10.4248	10.4896	10.4915	10.4047	10.4687	10.4264	RPL11	DBA7|GIG34|L11	6135	ENSG00000142676	GO:0000184|GO:0003723|GO:0003735|GO:0005515|GO:0005730|GO:0005829|GO:0006364|GO:0006412|GO:0006413|GO:0006414|GO:0006415|GO:0006605|GO:0006614|GO:0010467|GO:0016032|GO:0016070|GO:0016071|GO:0019058|GO:0019083|GO:0019843|GO:0022625|GO:0034504|GO:0042273|GO:0044267	chr1	HGNC:10301|MIM:604175|HPRD:10364|Vega:OTTHUMG00000002926	ribosomal protein L11	24022915	protein-coding		24018269	+
6924	64	63	60.5	58.5	80	63.5	5.96435	6.0242	5.88339	5.98194	6.28632	5.83049	TCEB3	EloA|SIII|SIII p110|TCEB3A	6924	ENSG00000011007	GO:0003677|GO:0005654|GO:0006357|GO:0006366|GO:0006368|GO:0010467|GO:0016021|GO:0016032|GO:0050434	chr1	HGNC:11620|MIM:600786|HPRD:02873|Vega:OTTHUMG00000002957	transcription elongation factor B (SIII), polypeptide 3 (110kDa, elongin A)	24088549	protein-coding	100506888|162699|51224|728929	24069856	+
100506963	0	0	0	0	0	0	0	0	0	0	0	0	LOC100506963		100506963	ENSG00000236810		chr1		uncharacterized LOC100506963	24104795	miscRNA		24086872	-
57095	26.9851	28	29.6667	21	25	24	4.71844	4.85427	4.8553	4.5039	4.60824	4.42676	PITHD1	C1orf128|HT014|RP5-886K2.4|TXNL1CL	57095	ENSG00000057757		chr1	HGNC:25022|HPRD:13717|Vega:OTTHUMG00000002960	PITH (C-terminal proteasome-interacting domain of thioredoxin-like) domain containing 1	24114722	protein-coding		24104876	+
11313	116	97.4219	123.816	106.043	106	140.667	6.82233	6.65309	6.91658	6.84008	6.69231	6.97794	LYPLA2	APT-2|DJ886K2.4	11313	ENSG00000011009	GO:0005737|GO:0006631|GO:0016787	chr1	HGNC:6738|HPRD:07127|Vega:OTTHUMG00000002961	lysophospholipase II	24122029	protein-coding	10434|127018	24117646	+
2582	31	24	40	30.0143	19.5	40.8333	4.91855	4.63188	5.28645	5.01916	4.24979	5.19348	GALE	SDR1E1	2582	ENSG00000117308	GO:0003978|GO:0005829|GO:0005975|GO:0019388|GO:0042803|GO:0044237|GO:0044281|GO:0050662	chr1	HGNC:4116|MIM:606953|HPRD:06092|Vega:OTTHUMG00000002958	UDP-galactose-4-epimerase	24127294	protein-coding	23483|80146	24122089	-
3155	23.8333	14.8333	25.5	15.6595	22.3333	27.5333	4.53926	3.93769	4.63695	4.08055	4.44551	4.62491	HMGCL	HL	3155	ENSG00000117305	GO:0000062|GO:0000287|GO:0001889|GO:0004419|GO:0005102|GO:0005739|GO:0005743|GO:0005759|GO:0005777|GO:0006552|GO:0006637|GO:0007005|GO:0007584|GO:0009790|GO:0030145|GO:0031406|GO:0042594|GO:0042803|GO:0044255|GO:0044281|GO:0046872|GO:0046950|GO:0046951|GO:0051262|GO:0070542	chr1	HGNC:5005|MIM:613898|HPRD:02003|Vega:OTTHUMG00000002963	3-hydroxymethyl-3-methylglutaryl-CoA lyase	24151949	protein-coding	54511	24128367	-
2517	70	61	62.8333	52	48	75.8214	6.09363	5.97765	5.93798	5.81202	5.54935	6.08633	FUCA1	FUCA	2517	ENSG00000179163	GO:0004560|GO:0005737|GO:0005764|GO:0006004|GO:0006027|GO:0030246	chr1	HGNC:4006|MIM:612280|HPRD:01974|Vega:OTTHUMG00000002965	fucosidase, alpha-L- 1, tissue	24194859	protein-coding		24171572	-
1269	0	0	0	0	0	0	0	0	0	0	0	0	CNR2	CB-2|CB2|CX5	1269		GO:0001975|GO:0004949|GO:0005886|GO:0005887|GO:0006954|GO:0006955|GO:0007187|GO:0007610|GO:0019233|GO:0030425|GO:0031234|GO:0032229|GO:0032496|GO:0033004|GO:0043204|GO:0045759|GO:0050728|GO:0051001	chr1	HGNC:2160|MIM:605051|HPRD:05444	cannabinoid receptor 2 (macrophage)	24239817	protein-coding		24200460	-
646330	0	0	0	0	0	0	0	0	0	0	0	0	LOC646330		646330			chr1		BTB (POZ) domain containing 6 pseudogene	24229498	pseudo		24227539	-
100616492	0	0	0	0	0	0	0	0	0	0	0	0	MIR378F		100616492	ENSG00000264926		chr1	HGNC:41686|miRBase:MI0016756	microRNA 378f	24255637	miscRNA		24255560	+
55629	66.4167	62.5	51.8857	74.5833	57.5	58.5	6.01782	6.0127	5.66179	6.33236	5.80988	5.71217	PNRC2		55629	ENSG00000189266	GO:0000184|GO:0000932|GO:0005515|GO:0005634|GO:0006351|GO:0006355|GO:0031087	chr1	HGNC:23158|MIM:611882|HPRD:17871|Vega:OTTHUMG00000013891	proline-rich nuclear receptor coactivator 2	24289949	protein-coding	10957	24286301	+
10772	0	0	0	0	0	0	0	0	0	0	0	0	SRSF10	FUSIP1|FUSIP2|NSSR|SFRS13|SFRS13A|SRp38|SRrp40|TASR|TASR1|TASR2	10772	ENSG00000188529	GO:0000166|GO:0000244|GO:0000375|GO:0000398|GO:0003723|GO:0005515|GO:0005634|GO:0005654|GO:0005737|GO:0006355|GO:0006376|GO:0006406|GO:0016482|GO:0016607|GO:0048025|GO:0050733|GO:0051082	chr1	HGNC:16713|MIM:605221|HPRD:05562|Vega:OTTHUMG00000013893	serine/arginine-rich splicing factor 10	24306953	protein-coding	135295|6427	24292935	-
127295	0	0	0	0	0	0	0	0	0	0	0	0	RPL36P5	RPL36_1_21	127295			chr1	HGNC:35567	ribosomal protein L36 pseudogene 5	24335009	pseudo		24334371	-
127294	0	0	0	0	0	0	0	0	0	0	0	0	MYOM3	RP11-293P20.1	127294	ENSG00000142661	GO:0031430|GO:0042803	chr1	HGNC:26679|HPRD:08200|Vega:OTTHUMG00000002969	myomesin 3	24438665	protein-coding	283284|343263|4604|4606|4607|4608|8736|91156|9172	24382531	-
58985	0	0	0	0	0	0	0	0	0	0	0	0	IL22RA1	CRF2-9|IL22R|IL22R1	58985	ENSG00000142677	GO:0004904|GO:0008150|GO:0016020|GO:0016021|GO:0042015|GO:0050829	chr1	HGNC:13700|MIM:605457|HPRD:16108|Vega:OTTHUMG00000003041	interleukin 22 receptor, alpha 1	24469775	protein-coding	116379|53832	24446261	-
163702	2	2	5	2	4.25	10.5	0.964351	1.04692	2.28645	1.11158	2.05185	3.23412	IFNLR1	CRF2/12|IFNLR|IL-28R1|IL28RA|LICR2	163702	ENSG00000185436	GO:0004896|GO:0005515|GO:0008285|GO:0016021|GO:0019221|GO:0032002|GO:0050691|GO:0051607	chr1	HGNC:18584|MIM:607404|HPRD:09589|Vega:OTTHUMG00000003036	interferon, lambda receptor 1	24513765	protein-coding		24480647	-
284632	0	0	0	0	0	0	0	0	0	0	0	0	LOC284632		284632	ENSG00000230023		chr1		uncharacterized LOC284632	24538180	miscRNA		24526730	+
57822	0	0	0	0	1	0	0	0	0	0	0	0	GRHL3	SOM|TFCP2L4	57822	ENSG00000158055	GO:0000981|GO:0001736|GO:0003677|GO:0005634|GO:0007389|GO:0007398|GO:0007417|GO:0008544|GO:0032321|GO:0032956|GO:0042060|GO:0045944|GO:0061029|GO:0090103|GO:0090179	chr1	HGNC:25839|MIM:608317|HPRD:12210|Vega:OTTHUMG00000003040	grainyhead-like 3 (Drosophila)	24690970	protein-coding	29841|29842|7024|7342|79977	24645812	+
90529	6	2	3	2	3	4	2.54931	1.04692	1.54949	1.11158	1.54935	1.8418	STPG1	C1orf201|MAPO2	90529	ENSG00000001460	GO:0005634|GO:0005737|GO:0006915	chr1	HGNC:28070|HPRD:14273|Vega:OTTHUMG00000003297	sperm-tail PG-rich repeat containing 1	24741587	protein-coding		24683489	-
57185	39	31.7	39.25	35.45	37.7	30.0833	5.24975	5.03333	5.25915	5.25929	5.20088	4.75269	NIPAL3	DJ462O23.2|NPAL3	57185		GO:0015095|GO:0016021	chr1	HGNC:25233|HPRD:13149	NIPA-like domain containing 3	24799473	protein-coding		24742245	+
100750325	0	0	0.03125	0	0	0	0	0	0	0	0	0	RCAN3AS		100750325			chr1	HGNC:39009	RCAN3 antisense	24828850	miscRNA		24822823	-
11123	17.8295	14.1667	23.6143	18.5333	9.64925	18.2	4.12055	3.87134	4.52611	4.32363	3.2348	4.02767	RCAN3	DSCR1L2|MCIP3|RCN3|hRCN3	11123	ENSG00000117602	GO:0003723|GO:0009653|GO:0019722|GO:0031013	chr1	HGNC:3042|MIM:605860|HPRD:05792|Vega:OTTHUMG00000003298	RCAN family member 3	24863510	protein-coding	10231|1827	24828841	+
100506985	2.5	1.24767	0	4.33333	6.5	2.83333	1.28628	0.366152	0	2.22706	2.66483	1.3443	LOC100506985		100506985			chr1		uncharacterized LOC100506985	24882515	miscRNA		24865764	-
400746	19.8333	33.7	42.5833	34.3667	45.45	48.5	4.27421	5.12159	5.37674	5.21452	5.4706	5.44171	NCMAP	C1orf130|MP11	400746	ENSG00000184454	GO:0005887|GO:0019911|GO:0031643|GO:0032290|GO:0033270|GO:0043220	chr1	HGNC:29332|HPRD:16963|Vega:OTTHUMG00000003317	noncompact myelin associated protein	24935818	protein-coding		24882567	+
100270884	0	0	0	0	0	0	0	0	0	0	0	0	RPL26P8	RPL26_1_22	100270884			chr1	HGNC:36192	ribosomal protein L26 pseudogene 8	24890462	pseudo		24890088	+
10250	680.983	614.893	686.302	570.853	635.055	732.014	9.37583	9.31111	9.38723	9.26855	9.27512	9.35753	SRRM1	160-KD|POP101|SRM160	10250	ENSG00000133226	GO:0000375|GO:0000398|GO:0003677|GO:0003723|GO:0005634|GO:0005654|GO:0005829|GO:0006366|GO:0006369|GO:0006406|GO:0008380|GO:0010467|GO:0016363|GO:0016607|GO:0031124|GO:0071013	chr1	HGNC:16638|MIM:605975|HPRD:10441|Vega:OTTHUMG00000003320	serine/arginine repetitive matrix 1	24999772	protein-coding		24969594	+
25932	64.6667	42.1667	62.8333	47.75	56	66.4167	5.9793	5.44495	5.93799	5.68901	5.77174	5.89527	CLIC4	CLIC4L|H1|MTCLIC|huH1|p64H1	25932	ENSG00000169504	GO:0001525|GO:0001886|GO:0005247|GO:0005254|GO:0005515|GO:0005622|GO:0005737|GO:0005739|GO:0005813|GO:0005829|GO:0005886|GO:0005902|GO:0005911|GO:0006821|GO:0007035|GO:0009566|GO:0009986|GO:0015629|GO:0015630|GO:0016363|GO:0030154|GO:0030216|GO:0030336|GO:0030496|GO:0030659|GO:0034707|GO:0035088|GO:0035264|GO:0045177|GO:0048471|GO:0048754|GO:0051493|GO:0061299|GO:0071277	chr1	HGNC:13518|MIM:606536|HPRD:05943|Vega:OTTHUMG00000003327	chloride intracellular channel 4	25170815	protein-coding	1192|1193|53405|54102	25071760	+
864	24.5	25	21	15	24	19	4.57906	4.69077	4.35684	4.01847	4.54935	4.08973	RUNX3	AML2|CBFA3|PEBP2aC	864	ENSG00000020633	GO:0000122|GO:0000790|GO:0000977|GO:0000981|GO:0002062|GO:0003700|GO:0005515|GO:0005524|GO:0005634|GO:0005737|GO:0006355|GO:0006366|GO:0006468|GO:0007411|GO:0031069|GO:0032609|GO:0045786|GO:0048469|GO:0048935|GO:0050680	chr1	HGNC:10473|MIM:600210|HPRD:02565|Vega:OTTHUMG00000003316	runt-related transcription factor 3	25291501	protein-coding	100506403|861|860	25226002	-
100616365	0	0	0	0	0	0	0	0	0	0	0	0	MIR4425		100616365	ENSG00000264371		chr1	HGNC:41891|miRBase:MI0016764	microRNA 4425	25350077	miscRNA		25349994	+
391020	0	0	0	0	0	0	0	0	0	0	0	0	LOC391020		391020			chr1		interferon induced transmembrane protein 3 pseudogene	25451948	pseudo		25451384	-
25949	128.5	103.167	94.2857	98	128.714	105.833	6.96998	6.73575	6.52349	6.72629	6.97242	6.56745	SYF2	CBPIN|NTC31|P29|fSAP29	25949		GO:0000075|GO:0000398|GO:0001701|GO:0005634|GO:0007369|GO:0048568|GO:0071013	chr1	HGNC:19824|MIM:607090|HPRD:07386	SYF2 pre-mRNA-splicing factor	25559013	protein-coding		25548767	-
57035	0	0	0	0	0	0	0	0	0	0	0	0	C1orf63	DJ465N24.2.1|NPD014|RP3-465N24.4	57035	ENSG00000117616		chr1	HGNC:25234|HPRD:14835|Vega:OTTHUMG00000043611	chromosome 1 open reading frame 63	25574010	protein-coding		25568740	-
6007	0	0	0.5	0	1	0.833333	0	0	0	0	0	0	RHD	CD240D|DIIIc|RH|RH30|RHCED|RHDVA(TT)|RHDel|RHPII|RHXIII|Rh4|RhDCw|RhII|RhK562-II|RhPI	6007	ENSG00000187010	GO:0005887|GO:0008519	chr1	HGNC:10009|MIM:111680|HPRD:00199|Vega:OTTHUMG00000003476	Rh blood group, D antigen	25656936	protein-coding	51458|57127|6005|6006	25598977	+
29768	0	0	0	0	0	0	0	0	0	0	0	0	SDHDP6		29768			chr1	HGNC:10689	succinate dehydrogenase complex, subunit D, integral membrane protein pseudogene 6	25621160	pseudo		25619849	-
101928189	0	0	0	0	0	0	0	0	0	0	0	0	LOC101928189		101928189			chr1		uncharacterized LOC101928189	25663902	miscRNA		25631155	-
23585	83.6667	86.5	110.167	88.3333	75	110	6.35093	6.48154	6.74807	6.57646	6.19321	6.62316	TMEM50A	IFNRC|SMP1	23585	ENSG00000183726	GO:0005783|GO:0016021	chr1	HGNC:30590|MIM:605348|HPRD:05636|Vega:OTTHUMG00000007651	transmembrane protein 50A	25688852	protein-coding	757	25664789	+
6006	2.5	3	4	2.5	5.5	3.5	1.28628	1.63188	1.96453	1.43351	2.42382	1.64916	RHCE	CD240CE|RH|RH30A|RHC|RHE|RHIXB|RHPI|Rh4|RhIVb(J)|RhVI|RhVIII	6006	ENSG00000188672	GO:0005887|GO:0008519	chr1	HGNC:10008|MIM:111700|HPRD:00200|Vega:OTTHUMG00000007650	Rh blood group, CcEe antigens	25747363	protein-coding	51458|57127|6005|6007	25688740	-
388606	0	0	0	0	0	0	0	0	0	0	0	0	SDHDP7		388606			chr1	HGNC:31410	succinate dehydrogenase complex, subunit D, integral membrane protein pseudogene 7	25726493	pseudo		25725186	+
55219	42.4167	28.2	40.5048	52.529	36.2981	37.6667	5.37091	4.86454	5.30455	5.82662	5.14621	5.07702	TMEM57	MACOILIN	55219	ENSG00000204178	GO:0003674|GO:0005634|GO:0007420|GO:0008150|GO:0016021|GO:0030424|GO:0031965|GO:0044306|GO:0045202	chr1	HGNC:25572|MIM:610301|HPRD:13340|Vega:OTTHUMG00000003473	transmembrane protein 57	25826698	protein-coding		25757349	+
26119	24	28.5	25	38	37	38.9714	4.54931	4.87981	4.60838	5.35951	5.17384	5.12615	LDLRAP1	ARH|ARH1|ARH2|FHCB1|FHCB2	26119	ENSG00000157978	GO:0001540|GO:0001784|GO:0005515|GO:0005546|GO:0005769|GO:0005829|GO:0005883|GO:0006810|GO:0006898|GO:0008203|GO:0009898|GO:0009925|GO:0009967|GO:0030121|GO:0030122|GO:0030159|GO:0030276|GO:0030424|GO:0031623|GO:0035591|GO:0035612|GO:0035615|GO:0042632|GO:0042982|GO:0043393|GO:0048260|GO:0050750|GO:0055037|GO:0090003|GO:0090118|GO:0090205	chr1	HGNC:18640|MIM:605747|HPRD:05765|Vega:OTTHUMG00000007386	low density lipoprotein receptor adaptor protein 1	25895377	protein-coding	8650	25870076	+
57134	1.33333	0	0	0	0	0	0.379388	0	0	0	0	0	MAN1C1	HMIC|MAN1A3|MAN1C|pp6318	57134		GO:0000139|GO:0004571|GO:0005509|GO:0006487|GO:0018279|GO:0030173|GO:0043687|GO:0044267	chr1	HGNC:19080|HPRD:14354	mannosidase, alpha, class 1C, member 1	26112698	protein-coding		25943959	+
57190	38.4571	34.9475	39.9032	24.1579	39.9714	39.9714	5.22953	5.17403	5.28296	4.706	5.28528	5.1627	SEPN1	CFTD|MDRS1|RSMD1|RSS|SELN	57190	ENSG00000162430	GO:0003674|GO:0005509|GO:0005515|GO:0005576|GO:0005789|GO:0008150	chr1	HGNC:15999|MIM:606210|HPRD:05867|Vega:OTTHUMG00000007375	selenoprotein N, 1	26144713	protein-coding		26126667	+
56181	13	16.5	18	12.5	25	14.5	3.66479	4.09131	4.13445	3.75543	4.60824	3.69978	MTFR1L	FAM54B|MST116|MSTP116	56181	ENSG00000117640		chr1	HGNC:28836|HPRD:14248|Vega:OTTHUMG00000007377	mitochondrial fission regulator 1-like	26159433	protein-coding	113115|9650	26146397	+
646471	1	0	0	0	0	0	0	0	0	0	0	0	LOC646471		646471			chr1		uncharacterized LOC646471	26150097	miscRNA		26146445	-
79000	10	10.5	17.6667	11.7	15	20.5	3.28628	3.43923	4.10748	3.66002	3.87128	4.19935	AUNIP	AIBP|C1orf135	79000	ENSG00000127423	GO:0000922|GO:0005515|GO:0005737|GO:0005813|GO:0007051	chr1	HGNC:28363|HPRD:08323|Vega:OTTHUMG00000007372	aurora kinase A and ninein interacting protein	26185949	protein-coding		26158404	-
164091	120.691	142.9	140.081	146.552	118.649	146.967	6.87952	7.20578	7.09464	7.30684	6.85494	7.04115	PAQR7	MPRA|PGLP|mSR	164091	ENSG00000182749	GO:0005496|GO:0005886|GO:0007275|GO:0016021|GO:0030154|GO:0048477	chr1	HGNC:23146|MIM:607779|HPRD:09692|Vega:OTTHUMG00000007373	progestin and adipoQ receptor family member VII	26197744	protein-coding	344838|54852|79957|85315	26187975	-
3925	344.648	362.108	385.852	346.417	433.919	435.217	8.39333	8.54719	8.55643	8.54794	8.72567	8.60739	STMN1	C1orf215|LAP18|Lag|OP18|PP17|PP19|PR22|SMN	3925	ENSG00000117632	GO:0004871|GO:0005622|GO:0005829|GO:0005874|GO:0007019|GO:0007052|GO:0007165|GO:0007409|GO:0009615|GO:0015631|GO:0016020|GO:0031115|GO:0035556|GO:0051272	chr1	HGNC:6510|MIM:151442|HPRD:01047|Vega:OTTHUMG00000007389	stathmin 1	26233368	protein-coding	11075|50861|81551	26210677	-
100874411	0	0	0	0	0	0	0	0	0	0	0	0	SNRPFP2		100874411			chr1	HGNC:39665	small nuclear ribonucleoprotein polypeptide F pseudogene 2	26214093	pseudo		26213851	+
100270892	0	0	0	0	0	0	0	0	0	0	0	0	RPL39P7	RPL39_2_23	100270892			chr1	HGNC:36651	ribosomal protein L39 pseudogene 7	26215600	pseudo		26215478	+
100500808	0	0.0571429	0.178571	0	0	0.0214286	0	0	0	0	0	0	MIR3917		100500808	ENSG00000264021		chr1	HGNC:38911|miRBase:MI0016423	microRNA 3917	26232945	miscRNA		26232853	-
5051	14.4071	10.5	10.6844	14.1238	17	10.9846	3.81306	3.43923	3.38196	3.93164	4.05185	3.29921	PAFAH2	HSD-PLA2	5051	ENSG00000158006	GO:0003847|GO:0005543|GO:0005737|GO:0006629|GO:0016042|GO:0043066	chr1	HGNC:8579|MIM:602344|HPRD:03824|Vega:OTTHUMG00000007437	platelet-activating factor acetylhydrolase 2, 40kDa	26324648	protein-coding	7941	26286258	-
101928216	0	0	0	0	0	0	0	0	0	0	0	0	LOC101928216		101928216			chr1		uncharacterized LOC101928216	26357250	miscRNA		26335517	-
2134	0	0.2	0	0	0	0.342857	0	0	0	0	0	0	EXTL1	EXTL	2134	ENSG00000158008	GO:0001501|GO:0006486|GO:0016021|GO:0031227|GO:0050508	chr1	HGNC:3515|MIM:601738|HPRD:03441|Vega:OTTHUMG00000007509	exostosin-like glycosyltransferase 1	26362954	protein-coding	2132|2135|2137	26348271	+
7780	0	0	0	0	0	0	0	0	0	0	0	0	SLC30A2	PP12488|TNZD|ZNT2|ZnT-2	7780	ENSG00000158014	GO:0005737|GO:0005765|GO:0005770|GO:0006829|GO:0008324|GO:0016021|GO:0055085|GO:0061090	chr1	HGNC:11013|MIM:609617|HPRD:18057|Vega:OTTHUMG00000007508	solute carrier family 30 (zinc transporter), member 2	26372629	protein-coding	169026|7781	26364513	-
101928681	0	0	0	0	0	0	0	0	0	0	0	0	LOC101928681		101928681			chr1		uncharacterized LOC101928681	26375548	protein-coding		26372386	+
84676	0	1	0	0	0	0	0	0.0469155	0	0	0	0	TRIM63	IRF|MURF1|MURF2|RNF28|SMRZ	84676	ENSG00000158022	GO:0004842|GO:0004871|GO:0005634|GO:0005737|GO:0005874|GO:0006936|GO:0007165|GO:0008270|GO:0010468|GO:0014732|GO:0030018|GO:0031430|GO:0031432|GO:0043161|GO:0051384|GO:0070555	chr1	HGNC:16007|MIM:606131|HPRD:05843|Vega:OTTHUMG00000007510	tripartite motif containing 63, E3 ubiquitin protein ligase	26394125	protein-coding	10206|114088|286827|4281|440730|55521|57159|79187|80128|83856|84675	26377796	-
149420	8.83333	6	5	1	7	14	3.10731	2.63188	2.28645	0.111578	2.77174	3.64916	PDIK1L	CLIK1L|STK35L2	149420	ENSG00000175087	GO:0004674|GO:0005524|GO:0005634	chr1	HGNC:18981|MIM:610785|HPRD:15110|Vega:OTTHUMG00000007511	PDLIM1 interacting kinase 1 like	26452039	protein-coding	140901|25989|65975|8408|9706	26437656	+
79927	0	0	0	0	0	0	0	0	0	0	0	0	FAM110D	GRRP1|RP11-96L14.5	79927	ENSG00000197245		chr1	HGNC:25860|HPRD:07848|Vega:OTTHUMG00000007537	family with sequence similarity 110, member D	26489119	protein-coding	83541	26485511	+
101928265	0	0	0	0	0	0	0	0	0	0	0	0	LOC101928265		101928265			chr1		testis development-related protein-like	26495073	protein-coding		26492199	-
51042	66.3333	51.1667	59.1667	84	54.8615	68.8333	6.01601	5.72405	5.85124	6.5039	5.74211	5.94684	ZNF593	ZT86	51042		GO:0000122|GO:0003677|GO:0003714|GO:0005730|GO:0006351|GO:0046872	chr1	HGNC:30943|HPRD:15866	zinc finger protein 593	26497364	protein-coding		26496388	+
10256	13.907	14	15.25	11	13	12	3.76209	3.85427	3.89526	3.57101	3.66483	3.42676	CNKSR1	CNK|CNK1|KSR	10256	ENSG00000142675	GO:0005515|GO:0005543|GO:0005886|GO:0005911|GO:0005938|GO:0007169|GO:0007265|GO:0007266|GO:0030674	chr1	HGNC:19700|MIM:603272|Vega:OTTHUMG00000007541	connector enhancer of kinase suppressor of Ras 1	26516376	protein-coding	154043|22866|26034	26503981	+
378807	0	0	0	0	0	0	0	0	0	0	0	0	CATSPER4		378807	ENSG00000188782	GO:0001539|GO:0001669|GO:0005227|GO:0005244|GO:0005262|GO:0005886|GO:0006814|GO:0007275|GO:0007283|GO:0007338|GO:0030154|GO:0030317|GO:0031514|GO:0032504|GO:0035036|GO:0036128	chr1	HGNC:23220|MIM:609121|HPRD:18607|Vega:OTTHUMG00000003383	cation channel, sperm associated 4	26529033	protein-coding	347732	26517119	+
100420494	0	0	0	0	0	0	0	0	0	0	0	0	LOC100420494		100420494			chr1		ADP-ribosylation factor-like 16 pseudogene	26546184	pseudo		26545577	-
101928303	1	0	0.45	0	0	0	0	0	0	0	0	0	LOC101928303		101928303			chr1		uncharacterized LOC101928303	26556331	miscRNA		26551811	+
64793	16.6667	19.8333	18.3	18.2871	24.3738	17.3809	4.02324	4.35677	4.1583	4.30433	4.57165	3.96124	CEP85	CCDC21	64793	ENSG00000130695	GO:0000922|GO:0005730|GO:0005737|GO:0005813	chr1	HGNC:25309|HPRD:07844|Vega:OTTHUMG00000003380	centrosomal protein 85kDa	26605529	protein-coding	387119	26560644	+
359780	0	0	0	0	0	0	0	0	0	0	0	0	MRPS6P1	MRPS6P3	359780			chr1	HGNC:29780	mitochondrial ribosomal protein S6 pseudogene 1	26589889	pseudo		26589526	-
83442	121.5	109	111.5	100	113	123.333	6.88916	6.8151	6.76543	6.75543	6.78457	6.78822	SH3BGRL3	SH3BP-1|TIP-B1	83442		GO:0005634|GO:0005737|GO:0009055|GO:0015035|GO:0045454	chr1	HGNC:15568|HPRD:15332	SH3 domain binding glutamic acid-rich protein like 3	26608013	protein-coding		26606213	+
91544	0	2	4	0.333333	0.333333	2	0	1.04692	1.96453	0	0	0.8418	UBXN11	COA-1|SOC|SOCI|UBXD5	91544	ENSG00000158062	GO:0005737|GO:0005856	chr1	HGNC:30600|MIM:609151|HPRD:10245|Vega:OTTHUMG00000003382	UBX domain protein 11	26644756	protein-coding		26608773	-
1043	0	0	0	1	0	0	0	0	0	0.111578	0	0	CD52	CDW52	1043	ENSG00000169442	GO:0005887|GO:0007204|GO:0016020|GO:0031225|GO:0045730	chr1	HGNC:1804|MIM:114280|HPRD:00257|Vega:OTTHUMG00000003491	CD52 molecule	26647014	protein-coding		26644411	+
55057	25.9697	39.5	43	31.1667	36.3333	38	4.66311	5.3507	5.39079	5.07351	5.14761	5.08973	AIM1L	CRYBG2	55057			chr1	HGNC:17295|HPRD:09794	absent in melanoma 1-like	26680621	protein-coding		26648350	-
100270889	0	0	0	0	0	0	0	0	0	0	0	0	RPL34P4	RPL34_1_24	100270889			chr1	HGNC:36665	ribosomal protein L34 pseudogene 4	26653530	pseudo		26653178	+
257101	0	0	0	0	0	0	0	0	0	0	0	0	ZNF683		257101	ENSG00000176083	GO:0001779|GO:0003677|GO:0005634|GO:0006351|GO:0006355|GO:0046872	chr1	HGNC:28495|HPRD:14563|Vega:OTTHUMG00000003521	zinc finger protein 683	26699285	protein-coding	152485|639	26688125	-
79727	1	0	0	1	1	4	0	0	0	0.111578	0	1.8418	LIN28A	CSDD1|LIN-28|LIN28|ZCCHC1|lin-28A	79727	ENSG00000131914	GO:0000932|GO:0003677|GO:0003723|GO:0003729|GO:0005515|GO:0005634|GO:0005730|GO:0005737|GO:0006355|GO:0007281|GO:0008270|GO:0010494|GO:0010587|GO:0019827|GO:0031054|GO:0031123|GO:0031369|GO:0035198|GO:0045666|GO:0045686|GO:0045727|GO:0060964	chr1	HGNC:15986|MIM:611043|HPRD:17278|Vega:OTTHUMG00000003550	lin-28 homolog A (C. elegans)	26756219	protein-coding	389421	26737259	+
79947	22.3333	27.5	44.5	39.5	37.641	37.5	4.44548	4.82827	5.44026	5.41536	5.19862	5.07062	DHDDS	CIT|CPT|DS|HDS|RP59	79947	ENSG00000117682	GO:0005515|GO:0005789|GO:0006486|GO:0016765	chr1	HGNC:20603|MIM:608172|HPRD:12183|Vega:OTTHUMG00000003554	dehydrodolichyl diphosphate synthase	26797795	protein-coding		26758773	+
729301	0	0	0	0	0	0	0	0	0	0	0	0	RPL17P9	RPL17_1_25	729301			chr1	HGNC:36230	ribosomal protein L17 pseudogene 9	26781751	pseudo		26781090	-
101928324	0	0	1	1.42857	1.25714	0	0	0	0	0.626152	0.294536	0	LOC101928324		101928324			chr1		uncharacterized LOC101928324	26794028	miscRNA		26789248	-
3151	136.485	159.016	115.633	121.869	148.75	154.933	7.05695	7.35995	6.81793	7.04076	7.18113	7.1173	HMGN2	HMG17	3151		GO:0000785|GO:0003677|GO:0005634|GO:0005737|GO:0006325|GO:0006355|GO:0031492	chr1	HGNC:4986|MIM:163910|HPRD:01230	high mobility group nucleosomal binding domain 2	26803133	protein-coding		26798902	+
100128503	0	0	0	0	0	0	0	0	0	0	0	0	DPPA2P2		100128503			chr1	HGNC:44627	developmental pluripotency associated 2 pseudogene 2	26846755	pseudo		26845608	-
6195	39	51.2786	48.9833	52.9677	47.9024	66	5.24975	5.7272	5.57875	5.83862	5.54641	5.88619	RPS6KA1	HU-1|MAPKAPK1A|RSK|RSK1	6195	ENSG00000117676	GO:0000287|GO:0002224|GO:0002755|GO:0002756|GO:0004674|GO:0005515|GO:0005524|GO:0005634|GO:0005654|GO:0005737|GO:0005819|GO:0005829|GO:0007049|GO:0007165|GO:0007268|GO:0007411|GO:0030307|GO:0034134|GO:0034138|GO:0034142|GO:0034146|GO:0034162|GO:0034166|GO:0035666|GO:0038123|GO:0038124|GO:0043027|GO:0043066|GO:0043154|GO:0043555|GO:0043620|GO:0045087|GO:0045597|GO:0045944|GO:0048011|GO:0051403|GO:…	chr1	HGNC:10430|MIM:601684|HPRD:03402|Vega:OTTHUMG00000004003	ribosomal protein S6 kinase, 90kDa, polypeptide 1	26901520	protein-coding	2872|6196|6197|7867|8550|8569|8986|9252|9261	26856249	+
100302190	0	0	0	0	0	0	0	0	0	0	0	0	MIR1976	hsa-mir-1976	100302190			chr1	HGNC:37064|miRBase:MI0009986	microRNA 1976	26881084	miscRNA		26881033	+
101928728	0	0	0	0	0	0	0	0	0	0	0	0	LOC101928728		101928728			chr1		collagen alpha-1(III) chain-like	27022896	protein-coding		27018623	-
8289	24	33	29.5	31	35	34	4.54931	5.09131	4.84717	5.06578	5.09367	4.92926	ARID1A	B120|BAF250|BAF250a|BM029|C1orf4|ELD|MRD14|OSA1|P270|SMARCF1|hELD|hOSA1	8289	ENSG00000117713	GO:0000790|GO:0003677|GO:0003713|GO:0005515|GO:0005634|GO:0005730|GO:0006337|GO:0006338|GO:0006351|GO:0006357|GO:0007399|GO:0016514|GO:0016922|GO:0030520|GO:0030521|GO:0042766|GO:0042921|GO:0045893|GO:0048096|GO:0071564|GO:0071565	chr1	HGNC:11110|MIM:603024|HPRD:04319|Vega:OTTHUMG00000004004	AT rich interactive domain 1A (SWI-like)	27108601	protein-coding	10620|138715|57492	27022522	+
55650	10	4.5	11.5	6	6	12.5	3.28628	2.21684	3.48809	2.69654	2.54935	3.48566	PIGV	GPI-MT-II|HPMRS1|PIG-V	55650	ENSG00000060642	GO:0000030|GO:0005789|GO:0006501|GO:0006506|GO:0016021|GO:0016254|GO:0043687|GO:0044267	chr1	HGNC:26031|MIM:610274|HPRD:07912|Vega:OTTHUMG00000004005	phosphatidylinositol glycan anchor biosynthesis, class V	27124894	protein-coding		27114454	+
84243	24	30	17	19	21.25	25	4.54931	4.95381	4.05199	4.35951	4.37378	4.48566	ZDHHC18	DHHC-18|DHHC18	84243	ENSG00000204160	GO:0008270|GO:0016021|GO:0016409|GO:0034613	chr1	HGNC:20712|HPRD:15713|Vega:OTTHUMG00000004092	zinc finger, DHHC-type containing 18	27182211	protein-coding	131540|25921|29800|29801|51114|55146|79683|79844	27153201	+
2810	524.494	473.395	529.092	439.605	534.334	555.049	8.99913	8.93382	9.0119	8.89164	9.02599	8.95827	SFN	YWHAS	2810	ENSG00000175793	GO:0000079|GO:0001836|GO:0005515|GO:0005615|GO:0005634|GO:0005737|GO:0005829|GO:0006469|GO:0006915|GO:0007165|GO:0008285|GO:0008426|GO:0008630|GO:0016044|GO:0019901|GO:0019904|GO:0030216|GO:0030307|GO:0030659|GO:0043154|GO:0043616|GO:0046827|GO:0051219|GO:0097193|GO:1900740	chr1	HGNC:10773|MIM:601290|HPRD:03185|Vega:OTTHUMG00000004093	stratifin	27190947	protein-coding	10971|7529|7531|7532|7533|7534	27189633	+
54707	19	16.8333	11.907	16.9298	16.3333	16.4815	4.21228	4.12016	3.53826	4.19307	3.99413	3.88457	GPN2	ATPBD1B	54707	ENSG00000142751	GO:0003674|GO:0005525|GO:0005575|GO:0008150	chr1	HGNC:25513|HPRD:07665|Vega:OTTHUMG00000004227	GPN-loop GTPase 2	27216869	protein-coding		27205873	-
63906	11.5	11	4	7	11	19	3.48791	3.50635	1.96453	2.91893	3.42382	4.08973	GPATCH3	GPATC3	63906	ENSG00000198746	GO:0003676|GO:0008150	chr1	HGNC:25720|HPRD:07772|Vega:OTTHUMG00000004229	G patch domain containing 3	27226962	protein-coding		27216979	-
8431	0	0	0	0	0	0	0	0	0	0	0	0	NR0B2	SHP|SHP1	8431	ENSG00000131910	GO:0000122|GO:0003677|GO:0003700|GO:0003707|GO:0003714|GO:0005515|GO:0005634|GO:0005654|GO:0005737|GO:0006367|GO:0008203|GO:0009749|GO:0010467|GO:0019904|GO:0030521|GO:0031100|GO:0032024|GO:0032403|GO:0042803|GO:0042975|GO:0043234|GO:0043433|GO:0046965|GO:0046966	chr1	HGNC:7961|MIM:604630|HPRD:05219|Vega:OTTHUMG00000004231	nuclear receptor subfamily 0, group B, member 2	27240567	protein-coding		27237975	-
10726	144.9	134.35	146.008	144.817	138.8	168.548	7.14326	7.11677	7.15443	7.28966	7.08125	7.23882	NUDC	HNUDC|MNUDC|NPD011	10726	ENSG00000090273	GO:0000278|GO:0000910|GO:0005654|GO:0005737|GO:0005829|GO:0005874|GO:0007067|GO:0007275|GO:0008283	chr1	HGNC:8045|MIM:610325|HPRD:10122|Vega:OTTHUMG00000004226	nudC nuclear distribution protein	27273362	protein-coding	23386	27248213	+
126695	0	0	0	0	0	0	0	0	0	0	0	0	C1orf172	RP11-344H11.3	126695	ENSG00000175707		chr1	HGNC:26624|HPRD:08754|Vega:OTTHUMG00000004272	chromosome 1 open reading frame 172	27286901	protein-coding		27276047	-
100129926	0	0	0	0	0	0	0	0	0	0	0	0	RPL12P13		100129926			chr1		ribosomal protein L12 pseudogene	27307514	pseudo		27306571	+
100270888	0	0	0	0	0	0	0	0	0	0	0	0	RPL32P6	RPL32_1_26	100270888			chr1	HGNC:36655	ribosomal protein L32 pseudogene 6	27310515	pseudo		27310090	+
646567	0	0	0	0	0	0	0	0	0	0	0	0	OSTCP2		646567			chr1	HGNC:42864	oligosaccharyltransferase complex subunit pseudogene 2	27312834	protein-coding		27312339	-
388610	79.9048	74	78.8833	90.7549	75	80.9714	6.28456	6.25637	6.26617	6.61548	6.19321	6.18114	TRNP1	C1orf225|TNRP	388610	ENSG00000253368	GO:0003677|GO:0005634|GO:0005719|GO:0006351|GO:0006355|GO:0007049|GO:0021696|GO:0042127|GO:0051726|GO:0061351	chr1	HGNC:34348|HPRD:18384|Vega:OTTHUMG00000004277	TMF1-regulated nuclear protein 1	27327377	protein-coding		27320195	+
115572	7	5	4	8	14	8	2.77171	2.36884	1.96453	3.11158	3.77174	2.8418	FAM46B	RP11-344H11.8	115572	ENSG00000158246		chr1	HGNC:28273|HPRD:16882|Vega:OTTHUMG00000004278	family with sequence similarity 46, member B	27339333	protein-coding	169966|54855|55603	27331511	-
101928391	0	0	0	0	0	0	0	0	0	0	0	0	LOC101928391		101928391			chr1		uncharacterized LOC101928391	27390115	miscRNA		27371718	+
6548	24	18	22.5	16	21	17.5	4.54931	4.21684	4.45638	4.11158	4.3567	3.97108	SLC9A1	APNH|NHE-1|NHE1	6548	ENSG00000090020	GO:0001101|GO:0002026|GO:0005515|GO:0005516|GO:0005737|GO:0005739|GO:0005783|GO:0005789|GO:0005886|GO:0005975|GO:0006811|GO:0006885|GO:0010447|GO:0010740|GO:0014070|GO:0015299|GO:0015385|GO:0016021|GO:0016049|GO:0016323|GO:0030203|GO:0030212|GO:0030214|GO:0030307|GO:0035794|GO:0042493|GO:0044281|GO:0045121|GO:0045760|GO:0048306|GO:0051259|GO:0051453|GO:0051930|GO:0055007|GO:0055085|GO:0070997|GO:…	chr1	HGNC:11071|MIM:107310|HPRD:00123|Vega:OTTHUMG00000004271	solute carrier family 9, subfamily A (NHE1, cation proton antiporter 1), member 1	27481621	protein-coding	10479|23315|285195|389015|6549|6550|6553	27425300	-
729955	0	0	0	0	0	0	0	0	0	0	0	0	RPL18AP5	RPL18A_1_27	729955			chr1	HGNC:36777	ribosomal protein L18a pseudogene 5	27503821	pseudo		27503204	+
646572	0	0	0	0	0	0	0	0	0	0	0	0	CHCHD3P3		646572			chr1	HGNC:44699	coiled-coil-helix-coiled-coil-helix domain containing 3 pseudogene 3	27527964	pseudo		27527327	-
440577	0	0	0	0	0	0	0	0	0	0	0	0	NPM1P39		440577			chr1	HGNC:45218	nucleophosmin 1 (nucleolar phosphoprotein B23, numatrin) pseudogene 39	27534281	pseudo		27533421	+
100874415	0	0	0	0	0	0	0	0	0	0	0	0	SNRPEP7		100874415			chr1	HGNC:43572	small nuclear ribonucleoprotein polypeptide E pseudogene 7	27537972	pseudo		27537755	+
23038	15	8	5	9	6	9	3.87124	3.04692	2.28645	3.2815	2.54935	3.01173	WDTC1	ADP|DCAF9	23038	ENSG00000142784	GO:0000122|GO:0001701|GO:0004857|GO:0005515|GO:0005634|GO:0005829|GO:0006006|GO:0008361|GO:0032869|GO:0035264|GO:0042393|GO:0042826|GO:0043231|GO:0045717|GO:0055082	chr1	HGNC:29175|HPRD:10307|Vega:OTTHUMG00000004273	WD and tetratricopeptide repeats 1	27635124	protein-coding	139425|50717|55827	27561007	+
84065	21	14	8	11	14	12.9857	4.35667	3.85427	2.96453	3.57101	3.77174	3.54065	TMEM222	C1orf160	84065	ENSG00000186501	GO:0016021	chr1	HGNC:25363|HPRD:13167|Vega:OTTHUMG00000004410	transmembrane protein 222	27662891	protein-coding		27648636	+
644961	0	0	0	0	0	0	0	0	0	0	0	0	LOC644961		644961			chr1		actin, gamma 1 pseudogene	27653016	pseudo		27650365	+
100887744	0	0	0	0	0	0	0	0	0	0	0	0	RNU6-48P	RNU6-48	100887744			chr1	HGNC:34292	RNA, U6 small nuclear 48, pseudogene	27651816	snRNA		27651710	+
84958	34.8333	20.8333	28.3333	22.3333	18.6667	24.5	5.08675	4.42774	4.78895	4.59271	4.18678	4.45651	SYTL1	JFC1|SLP1	84958	ENSG00000142765	GO:0005515|GO:0005886|GO:0006886|GO:0006887|GO:0017137|GO:0019897|GO:0042043|GO:0042470	chr1	HGNC:15584|MIM:608042|Vega:OTTHUMG00000005770	synaptotagmin-like 1	27680423	protein-coding	22895|54843|8448|94120|94121|94122	27668483	+
9064	22.3333	24.8333	19.3333	17.5	19.4071	22.3333	4.44548	4.68112	4.23754	4.24086	4.2429	4.32293	MAP3K6	ASK2|MAPKKK6|MEKK6	9064	ENSG00000142733	GO:0000186|GO:0000287|GO:0004709|GO:0005524|GO:0006468|GO:0007165|GO:0007257	chr1	HGNC:6858|MIM:604468|HPRD:05126|Vega:OTTHUMG00000004631	mitogen-activated protein kinase kinase kinase 6	27693357	protein-coding	10746|1326|389840|4214|4215|4217|80122	27681670	-
8547	0	0	0	0	1	1	0	0	0	0	0	0	FCN3	FCNH|HAKA1	8547	ENSG00000142748	GO:0001867|GO:0005515|GO:0005576|GO:0005581|GO:0006956|GO:0030246|GO:0045087	chr1	HGNC:3625|MIM:604973|HPRD:05399|Vega:OTTHUMG00000005722	ficolin (collagen/fibrinogen domain containing) 3 (Hakata antigen)	27701315	protein-coding	10218|10875|2219|2220|2266|2267|23452|284|285|4239|51378|83854|84929|9068	27695601	-
388611	1	1	0	1	3	1	0	0.0469155	0	0.111578	1.54935	0	CD164L2	UNQ6122	388611	ENSG00000174950	GO:0016021	chr1	HGNC:32043|HPRD:15619|Vega:OTTHUMG00000003395	CD164 sialomucin-like 2	27709823	protein-coding	8763	27705590	-
2827	0	1	2.96	2	5	3	0	0.0469155	1.53012	1.11158	2.28632	1.42676	GPR3	ACCA	2827	ENSG00000181773	GO:0004930|GO:0005887|GO:0007189|GO:0040020	chr1	HGNC:4484|MIM:600241|HPRD:02587|Vega:OTTHUMG00000003397	G protein-coupled receptor 3	27722317	protein-coding	1268|1901|1902|1903|23566|2830|2835|4157|4158|4159|4160|4161|53637|8698|9170	27719148	+
10163	425.336	493.998	461.491	417.65	438.471	537.462	8.69681	8.99528	8.81468	8.81773	8.74073	8.91182	WASF2	IMD2|SCAR2|WASF4|WAVE2|dJ393P12.2	10163	ENSG00000158195	GO:0001525|GO:0001667|GO:0001726|GO:0003779|GO:0005515|GO:0005622|GO:0005769|GO:0005829|GO:0007188|GO:0015629|GO:0016601|GO:0030027|GO:0030032|GO:0030036|GO:0030048|GO:0035855|GO:0038096|GO:0045087|GO:0072673	chr1	HGNC:12733|MIM:605875|HPRD:05796|Vega:OTTHUMG00000003393	WAS protein family, member 2	27816698	protein-coding	10810|8936	27730730	-
27245	27	30.5	37.2	17.5	25	27	4.71924	4.97765	5.18176	4.24086	4.60824	4.59669	AHDC1	CL23945|DJ159A19.3|RP1-159A19.1	27245	ENSG00000126705	GO:0003677	chr1	HGNC:25230|HPRD:10885|Vega:OTTHUMG00000003398	AT hook, DNA binding motif, containing 1	27930005	protein-coding		27860756	-
2268	0	0	0	0	0	0	0	0	0	0	0	0	FGR	SRC2|c-fgr|c-src2|p55-Fgr|p55c-fgr|p58-Fgr|p58c-fgr	2268	ENSG00000000938	GO:0001784|GO:0002768|GO:0004713|GO:0004715|GO:0005515|GO:0005524|GO:0005743|GO:0005758|GO:0005829|GO:0005856|GO:0005886|GO:0006468|GO:0007229|GO:0007596|GO:0008360|GO:0009615|GO:0014068|GO:0015629|GO:0018108|GO:0019901|GO:0030335|GO:0032587|GO:0034987|GO:0034988|GO:0038096|GO:0043306|GO:0043552|GO:0045087|GO:0045088|GO:0045859|GO:0046777|GO:0050715|GO:0050764|GO:0050830	chr1	HGNC:3697|MIM:164940|HPRD:01288|Vega:OTTHUMG00000003516	feline Gardner-Rasheed sarcoma viral oncogene homolog	27961727	protein-coding	2444|25|2534|27|3055|3932|5753|640|6714|6725|7525	27938801	-
729973	0	0	0	0	0	0	0	0	0	0	0	0	LOC729973		729973			chr1		uncharacterized LOC729973	27976375	pseudo		27975911	+
2537	178.417	218.333	143.25	109.333	203.417	113.533	7.44346	7.8173	7.12692	6.88417	7.63268	6.66877	IFI6	6-16|FAM14C|G1P3|IFI-6-16|IFI616	2537	ENSG00000126709	GO:0001836|GO:0005515|GO:0005739|GO:0005886|GO:0006955|GO:0016021|GO:0019221|GO:0043154|GO:0051902|GO:0060337|GO:2001240	chr1	HGNC:4054|MIM:147572|HPRD:00959|Vega:OTTHUMG00000003518	interferon, alpha-inducible protein 6	27998724	protein-coding		27992572	-
646597	0	0	0	0	0	0	0	0	0	0	0	0	CHMP1AP1		646597			chr1	HGNC:39514	charged multivesicular body protein 1A pseudogene 1	28013951	pseudo		28013320	-
199870	14.4238	23	16.3333	12.4	17.119	12.152	3.81473	4.57048	3.99427	3.74385	4.06192	3.44492	FAM76A		199870	ENSG00000009780		chr1	HGNC:28530|HPRD:14583|Vega:OTTHUMG00000003729	family with sequence similarity 76, member A	28089423	protein-coding	143684	28052490	+
100420555	0	0	0	0	0	0	0	0	0	0	0	0	RPEP3		100420555			chr1	HGNC:44522	ribulose-5-phosphate-3-epimerase pseudogene 3	28067137	pseudo		28066465	+
23673	15.5	27.0071	22.4929	22.1571	22.2714	23.7976	3.91855	4.80218	4.45592	4.58128	4.44151	4.41455	STX12	STX13|STX14	23673	ENSG00000117758	GO:0000139|GO:0000149|GO:0005484|GO:0005515|GO:0006886|GO:0010008|GO:0016021|GO:0016079|GO:0031083|GO:0031201|GO:0033344|GO:0045121|GO:0045335|GO:0050821	chr1	HGNC:11430|MIM:606892|HPRD:06059|Vega:OTTHUMG00000003730	syntaxin 12	28150963	protein-coding	203062|8417	28099694	+
5511	42.5	42	49	42	51.3333	63	5.37374	5.43923	5.57924	5.5039	5.64621	5.81908	PPP1R8	ARD-1|ARD1|NIPP-1|NIPP1|PRO2047	5511	ENSG00000117751	GO:0003677|GO:0003723|GO:0004519|GO:0004865|GO:0005515|GO:0005634|GO:0005681|GO:0005730|GO:0005737|GO:0006351|GO:0006355|GO:0006397|GO:0006401|GO:0008283|GO:0008380|GO:0008599|GO:0008995|GO:0016607	chr1	HGNC:9296|MIM:602636|HPRD:04028|Vega:OTTHUMG00000003734	protein phosphatase 1, regulatory subunit 8	28178183	protein-coding	22950	28157252	+
677774	1.67015	0	0	0	0	0	0.704328	0	0	0	0	0	SCARNA1	ACA35	677774			chr1	HGNC:32555	small Cajal body-specific RNA 1	28161077	miscRNA		28160912	+
9473	12	7	10	3	9	5	3.54931	2.85427	3.28645	1.69654	3.13431	2.16373	THEMIS2	C1orf38|ICB-1	9473	ENSG00000130775	GO:0005634|GO:0005737|GO:0006954|GO:0007155|GO:0050852	chr1	HGNC:16839|HPRD:12728|Vega:OTTHUMG00000003735	thymocyte selection associated family member 2	28213196	protein-coding	387357	28199054	+
6118	31	37.5	40.5	34.3333	44.5	48.5	4.91855	5.27573	5.30438	5.21312	5.44012	5.44171	RPA2	REPA2|RPA32	6118	ENSG00000117748	GO:0000082|GO:0000278|GO:0000718|GO:0000722|GO:0000723|GO:0000724|GO:0000730|GO:0003697|GO:0005515|GO:0005634|GO:0005654|GO:0005662|GO:0005730|GO:0006260|GO:0006261|GO:0006271|GO:0006281|GO:0006283|GO:0006289|GO:0006297|GO:0006302|GO:0010569|GO:0016605|GO:0019903|GO:0032201|GO:0047485	chr1	HGNC:10290|MIM:179836|HPRD:01566|Vega:OTTHUMG00000003915	replication protein A2, 32kDa	28241308	protein-coding	29935	28218036	-
27293	36	27.3333	29.5	33.45	36	39	5.13428	4.81951	4.84717	5.17551	5.13431	5.1272	SMPDL3B	ASML3B	27293	ENSG00000130768	GO:0004767|GO:0005615|GO:0006685|GO:0016798	chr1	HGNC:21416|HPRD:15405|Vega:OTTHUMG00000003910	sphingomyelin phosphodiesterase, acid-like 3B	28285668	protein-coding	10924|6609	28261466	+
55113	0	0	0	0	0	0	0	0	0	0	0	0	XKR8	RP11-460I13.3|XRG8	55113	ENSG00000158156	GO:0016021	chr1	HGNC:25508|HPRD:07661|Vega:OTTHUMG00000003912	XK, Kell blood group complex subunit-related family, member 8	28294604	protein-coding	114786|286046|389668	28286504	+
2140	145.333	124.205	155.25	154.557	152.957	175.359	7.14757	7.00349	7.24298	7.38358	7.22137	7.29597	EYA3		2140	ENSG00000158161	GO:0003682|GO:0004725|GO:0005515|GO:0005634|GO:0005667|GO:0005737|GO:0006302|GO:0006351|GO:0006355|GO:0007275|GO:0007601|GO:0008138|GO:0009653|GO:0010212|GO:0016576|GO:0045739|GO:0046872	chr1	HGNC:3521|MIM:601655|HPRD:09042|Vega:OTTHUMG00000003916	eyes absent homolog 3 (Drosophila)	28415148	protein-coding	2070|2138|2139	28296855	-
653566	0	0	0	0	0	0	0	0	0	0	0	0	SPCS2P4		653566			chr1	HGNC:45237	signal peptidase complex subunit 2 homolog (S. cerevisiae) pseudogene 4	28422969	pseudo		28421546	-
100131223	0	0	0	0	0	0	0	0	0	0	0	0	LOC100131223		100131223			chr1		ADP-ribosylation factor-like 8B pseudogene	28447973	pseudo		28447346	-
100147816	0	0	0	0	0	0	0	0	0	0	0	0	RNU7-29P	U7.29	100147816			chr1	HGNC:34125	RNA, U7 small nuclear 29 pseudogene	28470725	pseudo		28470667	-
5724	88.3	107.317	108.152	72.7	81.6	96.2929	6.42869	6.79265	6.72145	6.29546	6.31488	6.43116	PTAFR	PAFR	5724	ENSG00000169403	GO:0001530|GO:0001816|GO:0001875|GO:0004930|GO:0004992|GO:0005543|GO:0005634|GO:0005730|GO:0005886|GO:0005887|GO:0006935|GO:0006954|GO:0006955|GO:0007186|GO:0016020|GO:0016021|GO:0019221|GO:0032959|GO:0043231|GO:0048015|GO:0060333	chr1	HGNC:9582|MIM:173393|HPRD:01422|Vega:OTTHUMG00000003953	platelet-activating factor receptor	28520447	protein-coding	10161|1880|27199|27334|2840|2846|5028|5029|5030|5031|56670|57105|57121|84636	28473677	-
22826	389.867	361.782	391.245	377.908	398.843	388.866	8.57119	8.54589	8.57645	8.67347	8.60406	8.44493	DNAJC8	HSPC331|SPF31	22826	ENSG00000126698	GO:0000398|GO:0005654|GO:0008380|GO:0010467	chr1	HGNC:15470|HPRD:13236|Vega:OTTHUMG00000003538	DnaJ (Hsp40) homolog, subfamily C, member 8	28559542	protein-coding		28526790	-
93974	451.152	419	468.834	376.5	457.167	510.667	8.78182	8.75772	8.83746	8.66808	8.80096	8.83804	ATPIF1	ATPI|ATPIP|IP	93974	ENSG00000130770	GO:0001525|GO:0001937|GO:0004857|GO:0005516|GO:0005739|GO:0005753|GO:0006091|GO:0006783|GO:0009986|GO:0030218|GO:0042030|GO:0042803|GO:0042981|GO:0043532|GO:0045980|GO:0051117|GO:0051260|GO:0051289|GO:0051346|GO:0072593	chr1	HGNC:871|MIM:614981|HPRD:16529|Vega:OTTHUMG00000003533	ATPase inhibitory factor 1	28564616	protein-coding		28562602	+
83667	132.986	121	133	119	160	136.971	7.01948	6.96578	7.01981	7.0064	7.28632	6.93953	SESN2	HI95|SES2|SEST2	83667	ENSG00000130766	GO:0005634|GO:0005737|GO:0007050	chr1	HGNC:20746|MIM:607767|HPRD:06378|Vega:OTTHUMG00000003532	sestrin 2	28609002	protein-coding	27244	28585963	+
54797	12.6667	8.5	7.66667	11.1667	6.66667	10.75	3.62732	3.13438	2.90313	3.59271	2.70135	3.26806	MED18	p28b	54797	ENSG00000130772	GO:0001104|GO:0005515|GO:0016592	chr1	HGNC:25944|MIM:612384|HPRD:17476|Vega:OTTHUMG00000003537	mediator complex subunit 18	28662478	protein-coding		28655513	+
65979	107.072	125.732	128.876	101.817	108.845	119.467	6.70679	7.02113	6.97437	6.78141	6.73052	6.74226	PHACTR4		65979	ENSG00000204138	GO:0001755|GO:0001843|GO:0003779|GO:0005737|GO:0007266|GO:0008157|GO:0030027|GO:0030036|GO:0043085|GO:0048484|GO:0051726|GO:0061386|GO:0071862|GO:2001045	chr1	HGNC:25793|MIM:608726|HPRD:07816|Vega:OTTHUMG00000003541	phosphatase and actin regulator 4	28826881	protein-coding	116154|9749	28696093	+
1104	85.9548	68.249	69.7842	64.7262	82.25	89.2067	6.38986	6.13965	6.08936	6.12786	6.32633	6.32088	RCC1	CHC1|RCC1-I|SNHG3-RCC1	1104	ENSG00000180198	GO:0000082|GO:0000790|GO:0000794|GO:0003682|GO:0005087|GO:0005515|GO:0005634|GO:0005654|GO:0005730|GO:0005737|GO:0007052|GO:0007059|GO:0007067|GO:0007088|GO:0016032|GO:0031492|GO:0031965|GO:0042393|GO:0051225|GO:0051301	chr1	HGNC:1913|MIM:179710|HPRD:01559|Vega:OTTHUMG00000003645	regulator of chromosome condensation 1	28865708	protein-coding	1102|25998|26297|55213|55920|6103|81554	28832455	+
8420	77.7619	59.5778	76.7206	63.65	62.1238	69.0648	6.24534	5.94362	6.22607	6.10367	5.92146	5.95168	SNHG3	NCRNA00014|RNU17C|RNU17D|U17HG|U17HG-A|U17HG-AB	8420	ENSG00000242125		chr1	HGNC:10118|MIM:603238|Vega:OTTHUMG00000003657	small nucleolar RNA host gene 3 (non-protein coding)	28837404	miscRNA		28832455	+
6080	0	0	0	0	0	0	0	0	0	0	0	0	SNORA73A	E1|E1-7|E1b|RNE1|RNU17A|U17A	6080	ENSG00000201808		chr1	HGNC:10115|MIM:180645	small nucleolar RNA, H/ACA box 73A	28834083	snoRNA		28833877	+
26768	0	0	0	0	0	0	0	0	0	0	0	0	RNU105A	105A|E1c	26768			chr1	HGNC:10102	RNA, U105A small nucleolar	28835227	snoRNA		28835070	+
6081	0.136364	0	1	0	0	0	0	0	0	0	0	0	SNORA73B	RNU17B|U17B	6081			chr1	HGNC:10116|MIM:603239	small nucleolar RNA, H/ACA box 73B	28835227	snoRNA		28835070	+
100128092	0	0	0	0	0	0	0	0	0	0	0	0	PRDX3P2		100128092			chr1	HGNC:39265	peroxiredoxin 3 pseudogene 2	28853740	pseudo		28852828	-
54952	18.8333	18	20	18	21	21.3333	4.19957	4.21684	4.28645	4.2815	4.3567	4.25684	TRNAU1AP	PRO1902|RP4-669K10.4|SECP43|TRSPAP1	54952	ENSG00000180098	GO:0000166|GO:0001514|GO:0003723|GO:0005634|GO:0005737	chr1	HGNC:30813|HPRD:18035|Vega:OTTHUMG00000003653	tRNA selenocysteine 1 associated protein 1	28905057	protein-coding	347744	28879529	+
85028	61.931	61.1352	64.7445	61.4595	53.2955	45.6056	5.91694	5.98085	5.98121	6.05314	5.70033	5.35294	SNHG12	C1orf79|LINC00100|NCRNA00100|RP4-669K10.5	85028	ENSG00000197989		chr1	HGNC:30062	small nucleolar RNA host gene 12 (non-protein coding)	28908366	miscRNA		28905050	-
692212	0.614286	0.8	0.4	0.3	1.48571	2.05352	0	0	0	0	0.535544	0.879898	SNORD99	HBII-420	692212	ENSG00000221539		chr1	HGNC:32762	small nucleolar RNA, C/D box 99	28905334	snoRNA		28905255	-
677838	11.03	7.72578	7.90563	9.31259	11.0884	3.62857	3.42771	2.9966	2.94741	3.33076	3.43537	1.7012	SNORA61	ACA61	677838	ENSG00000207311		chr1	HGNC:32655	small nucleolar RNA, H/ACA box 61	28906405	snoRNA		28906276	-
677825	1	1	0	0	0	0	0	0.0469155	0	0	0	0	SNORA44	ACA44	677825	ENSG00000207314		chr1	HGNC:32637	small nucleolar RNA, H/ACA box 44	28907024	snoRNA		28906893	-
692073	0	1	1	3	1	0	0	0.0469155	0	1.69654	0	0	SNORA16A	ACA16	692073	ENSG00000207070		chr1	HGNC:32605	small nucleolar RNA, H/ACA box 16A	28907565	snoRNA		28907432	-
115273	0	0	0	0	0	0	0	0	0	0	0	0	RAB42	RP4-669K10.6	115273		GO:0005525|GO:0007264|GO:0016020	chr1	HGNC:28702|HPRD:14644	RAB42, member RAS oncogene family	28921088	protein-coding		28918712	+
6883	31.6667	46	37.5	37.8333	42.3333	50.3333	4.94924	5.57048	5.19334	5.35316	5.36811	5.49524	TAF12	TAF2J|TAFII20	6883	ENSG00000120656	GO:0000125|GO:0003677|GO:0003700|GO:0003713|GO:0004402|GO:0005515|GO:0005654|GO:0005669|GO:0006352|GO:0006366|GO:0006367|GO:0006368|GO:0008134|GO:0010467|GO:0016032|GO:0030914|GO:0033276|GO:0043966|GO:0046982|GO:0051091	chr1	HGNC:11545|MIM:600773|HPRD:15981|Vega:OTTHUMG00000003655	TAF12 RNA polymerase II, TATA box binding protein (TBP)-associated factor, 20kDa	28969604	protein-coding		28929609	-
26824	0.2	0	0	3	1	1	0	0	0	1.69654	0	0	RNU11	RNU11-1|U11	26824	ENSG00000209804|ENSG00000270103		chr1	HGNC:10108	RNA, U11 small nuclear	28975246	snRNA		28975112	+
10691	17.3333	12.25	13.519	12	14.75	26.0333	4.07983	3.66163	3.72145	3.69654	3.84703	4.54409	GMEB1	P96PIF|PIF96	10691		GO:0003677|GO:0003700|GO:0003713|GO:0005634|GO:0005730|GO:0005737|GO:0006351|GO:0046872	chr1	HGNC:4370|MIM:604409|HPRD:16059	glucocorticoid modulatory element binding protein 1	29042115	protein-coding		28995240	+
51441	80.3333	89.3333	115.533	92.8824	97.5	118.833	6.29228	6.52804	6.81668	6.64891	6.57172	6.7346	YTHDF2	HGRG8|NY-REN-2	51441	ENSG00000198492	GO:0006959	chr1	HGNC:31675|MIM:610640|HPRD:06587|Vega:OTTHUMG00000003648	YTH domain family, member 2	29096287	protein-coding	253943|54915	29063133	+
4985	0	0	0	0	0	0	0	0	0	0	0	0	OPRD1	OPRD	4985	ENSG00000116329	GO:0000060|GO:0005515|GO:0005737|GO:0005886|GO:0005887|GO:0006955|GO:0007186|GO:0007187|GO:0007193|GO:0007200|GO:0007218|GO:0008344|GO:0031982|GO:0032590|GO:0038003|GO:0038046|GO:0043679|GO:0045121|GO:0045211|GO:0051924|GO:0051930|GO:0071363	chr1	HGNC:8153|MIM:165195|HPRD:01308|Vega:OTTHUMG00000003646	opioid receptor, delta 1	29190208	protein-coding	2847|4986|4987|4988|6751|6754|6755|84539|84634|8484|8811	29138654	+
101928763	0	0	0	0	0	0	0	0	0	0	0	0	LOC101928763		101928763			chr1		proline-rich protein 2-like	29237650	protein-coding		29198831	-
2035	38.5	41.5238	33.519	30.9167	37.5833	37.8333	5.23114	5.42278	5.03144	5.06189	5.19641	5.08339	EPB41	4.1R|EL1|HE	2035	ENSG00000159023	GO:0003779|GO:0005200|GO:0005515|GO:0005516|GO:0005545|GO:0005634|GO:0005794|GO:0005886|GO:0008015|GO:0008091|GO:0014731|GO:0019898|GO:0030036|GO:0030507|GO:0030863|GO:0030866|GO:0032092|GO:0043231|GO:0043234	chr1	HGNC:3377|MIM:130500|HPRD:00558|Vega:OTTHUMG00000003644	erythrocyte membrane protein band 4.1 (elliptocytosis 1, RH-linked)	29446558	protein-coding	10160|2036|2037|23136|257019|54566|57669|5774|5775|64097|90167|9855	29213603	+
646624	0	0	0	0	0	0	0	0	0	0	0	0	RPL27P4	RPL27_1_28	646624			chr1	HGNC:35503	ribosomal protein L27 pseudogene 4	29309156	pseudo		29308756	-
399474	12	11.6667	16.1667	16.75	16.4167	13.6667	3.54931	3.59124	3.97948	4.17767	4.00148	3.61439	TMEM200B	TTMB	399474	ENSG00000253304	GO:0016021	chr1	HGNC:33785|HPRD:13188|Vega:OTTHUMG00000003658	transmembrane protein 200B	29450421	protein-coding	114801|645369	29445937	-
6429	145.833	153	140.81	136.167	155.333	177.943	7.15253	7.3043	7.10213	7.20081	7.24361	7.31707	SRSF4	SFRS4|SRP75	6429	ENSG00000116350	GO:0000166|GO:0000375|GO:0000398|GO:0003723|GO:0005634|GO:0005654|GO:0006366|GO:0006369|GO:0006397|GO:0006406|GO:0008380|GO:0010467|GO:0016607|GO:0031124|GO:0048025	chr1	HGNC:10786|MIM:601940|HPRD:09052|Vega:OTTHUMG00000003663	serine/arginine-rich splicing factor 4	29508637	protein-coding	6430|6431|6432|8683	29474250	-
51102	18	20.9	26	16	26.1667	26	4.13428	4.43235	4.66497	4.11158	4.67404	4.54224	MECR	CGI-63|FASN2B|NRBF1	51102	ENSG00000116353	GO:0005739|GO:0006631|GO:0006633|GO:0008270|GO:0019166	chr1	HGNC:19691|MIM:608205|HPRD:12192|Vega:OTTHUMG00000059082	mitochondrial trans-2-enoyl-CoA reductase	29557470	protein-coding		29519169	-
10076	63	46.8333	65.8333	54	54	58.5833	5.94163	5.59638	6.00527	5.86647	5.71927	5.71422	PTPRU	FMI|PCP-2|PTP|PTP-J|PTP-PI|PTP-RO|PTPPSI|PTPRO|PTPU2|R-PTP-PSI|R-PTP-U|hPTP-J	10076	ENSG00000060656	GO:0004725|GO:0005001|GO:0005515|GO:0005886|GO:0005887|GO:0005911|GO:0006470|GO:0007155|GO:0007185|GO:0008013|GO:0008285|GO:0016337|GO:0030154|GO:0030336|GO:0034109|GO:0034394|GO:0035335|GO:0060070	chr1	HGNC:9683|MIM:602454|HPRD:03908|Vega:OTTHUMG00000003699	protein tyrosine phosphatase, receptor type, U	29653325	protein-coding	11122|5786|5788|5789|5791|5792|5796|5797|5802|5803	29563028	+
101928460	0	0	0	0	0	0	0	0	0	0	0	0	LOC101928460		101928460			chr1		uncharacterized LOC101928460	29676626	miscRNA		29656132	-
101929406	0	0	0.0857143	0	0	0	0	0	0	0	0	0	LOC101929406		101929406			chr1		uncharacterized LOC101929406	30510459	miscRNA		30486799	-
4146	0.333333	2	1	0	1	0	0	1.04692	0	0	0	0	MATN1	CMP|CRTM	4146	ENSG00000162510	GO:0003429|GO:0005201|GO:0005515|GO:0005576|GO:0005578|GO:0006461|GO:0030198|GO:0030500	chr1	HGNC:6907|MIM:115437|HPRD:00276|Vega:OTTHUMG00000003705	matrilin 1, cartilage matrix protein	31196432	protein-coding	1303|1690|340706|4147|4148|5212|57642|64856|7373|8785	31184124	-
100129196	0	5	6	2.02128	2	1	0	2.36884	2.54949	1.12685	0.964387	0	MATN1-AS1		100129196	ENSG00000186056		chr1	HGNC:40364	MATN1 antisense RNA 1	31199593	miscRNA		31191619	+
7805	2	1	1	2.86797	0	3	0.964351	0.0469155	0	1.63161	0	1.42676	LAPTM5	CLAST6	7805	ENSG00000162511	GO:0005764|GO:0005765|GO:0005887|GO:0006810	chr1	HGNC:29612|MIM:601476|HPRD:03280|Vega:OTTHUMG00000003707	lysosomal protein transmembrane 5	31230683	protein-coding		31205315	-
100616164	0	0	0	0	0	0	0	0	0	0	0	0	MIR4420		100616164			chr1	HGNC:41772|miRBase:MI0016757	microRNA 4420	31212079	miscRNA		31212003	-
400748	0	0	0	0	0	0	0	0	0	0	0	0	LOC400748		400748			chr1		uncharacterized LOC400748	31333101	unknown		31331005	+
9672	80.7101	56.65	70.75	63.0333	63.45	78.75	6.29903	5.87092	6.10918	6.08962	5.95194	6.14101	SDC3	SDCN|SYND3	9672		GO:0001523|GO:0005796|GO:0005886|GO:0005975|GO:0006024|GO:0006027|GO:0007603|GO:0008092|GO:0016021|GO:0030198|GO:0030203|GO:0030204|GO:0043202|GO:0044281	chr1	HGNC:10660|MIM:186357|HPRD:01719	syndecan 3	31381480	protein-coding		31342313	-
9698	160.402	163.993	141.186	167.836	154.667	182.5	7.2899	7.4044	7.10598	7.50248	7.23741	7.35355	PUM1	HSPUM|PUMH|PUMH1|PUML1	9698	ENSG00000134644	GO:0003723|GO:0005829|GO:0006417|GO:0006892|GO:0016044	chr1	HGNC:14957|MIM:607204|HPRD:06230|Vega:OTTHUMG00000003795	pumilio homolog 1 (Drosophila)	31538564	protein-coding	23369	31404353	-
692234	0	0	0	0	0	0	0	0	0	0	0	0	SNORD103A	U103	692234			chr1	HGNC:32766	small nucleolar RNA, C/D box 103A	31408623	snoRNA		31408536	-
692235	0	0	0	0	0	0	0	0	0	0	0	0	SNORD103B	U103B	692235			chr1	HGNC:32767	small nucleolar RNA, C/D box 103B	31422052	snoRNA		31421965	-
692200	0	0	0	0	0	0	0	0	0	0	0	0	SNORD85	HBII-251	692200			chr1	HGNC:32744	small nucleolar RNA, C/D box 85	31441084	snoRNA		31441010	-
28997	0	0	0	0	0	0	0	0	0	0	0	0	PRO0611		28997			chr1		PRO0611 protein	31461481	unknown		31460912	+
23679	0	0	0	0	0	0	0	0	0	0	0	0	SEPW1P		23679			chr1	HGNC:10753	selenoprotein W, 1 pseudogene	31568485	pseudo		31567418	-
100270878	0	0	0	0	0	0	0	0	0	0	0	0	RPL21P22	RPL21_2_29	100270878			chr1	HGNC:36550	ribosomal protein L21 pseudogene 22	31581510	pseudo		31580948	-
79570	0	0	1	1	0	0	0	0	0	0.111578	0	0	NKAIN1	FAM77C	79570	ENSG00000084628	GO:0005886|GO:0016021	chr1	HGNC:25743|MIM:612871|HPRD:07786|Vega:OTTHUMG00000003788	Na+/K+ transporting ATPase interacting 1	31712734	protein-coding	128414|154215	31652592	-
9410	17.5	19	20.5	17.5	21.95	25.75	4.09363	4.29484	4.32208	4.24086	4.42054	4.5283	SNRNP40	40K|HPRP8BP|PRP8BP|PRPF8BP|RP11-490K7.3|SPF38|WDR57	9410	ENSG00000060688	GO:0000375|GO:0000398|GO:0005515|GO:0005634|GO:0005654|GO:0005682|GO:0005730|GO:0005732|GO:0005737|GO:0006396|GO:0008380|GO:0010467|GO:0071013	chr1	HGNC:30857|MIM:607797|HPRD:08481|Vega:OTTHUMG00000003790	small nuclear ribonucleoprotein 40kDa (U5)	31769644	protein-coding	11091|164781|25886|282809|401551|5048|54475|54554|55054|55234|84292|89849	31732415	-
51538	82.8033	75.8333	73.7738	89	78	85.2346	6.33597	6.29168	6.16956	6.58731	6.24979	6.25517	ZCCHC17	HSPC251|PS1D|RP11-266K22.1|pNO40	51538	ENSG00000121766	GO:0003723|GO:0005730|GO:0008270|GO:0022625	chr1	HGNC:30246|HPRD:15189|Vega:OTTHUMG00000003791	zinc finger, CCHC domain containing 17	31837800	protein-coding		31769829	+
2170	7	2	6	5	6	11	2.77171	1.04692	2.54949	2.43351	2.54935	3.30123	FABP3	FABP11|H-FABP|M-FABP|MDGI|O-FABP	2170		GO:0005324|GO:0005515|GO:0005829|GO:0006631|GO:0008092|GO:0008285|GO:0008289|GO:0016528|GO:0032868|GO:0042493|GO:0050543|GO:0070542	chr1	HGNC:3557|MIM:134651|HPRD:00613	fatty acid binding protein 3, muscle and heart (mammary-derived growth inhibitor)	31845923	protein-coding		31838100	-
347735	50	43.9857	49	43.9857	37	41	5.60821	5.50588	5.57924	5.57054	5.17384	5.19935	SERINC2	PRO0899|TDE2|TDE2L	347735	ENSG00000168528	GO:0016021	chr1	HGNC:23231|MIM:614549|HPRD:15481|Vega:OTTHUMG00000003796	serine incorporator 2	31907527	protein-coding	10955|256987|57515|619189	31882412	+
441880	0	0	0	0	0	0	0	0	0	0	0	0	LOC441880		441880			chr1		eukaryotic translation elongation factor 1 alpha 2 pseudogene	31961820	pseudo		31960438	-
149086	0	0	0	0	0	0	0	0	0	0	0	0	LOC149086		149086	ENSG00000228682		chr1		predicted gene 853 pseudogene	31974167	pseudo		31971836	+
284551	0	0	0	0	0	0	0	0	0	0	0	0	LOC284551		284551	ENSG00000223907		chr1		uncharacterized LOC284551	31989846	miscRNA		31984036	+
64129	444.796	400.614	423.909	384.641	467.429	498.501	8.76135	8.69299	8.69214	8.69895	8.83299	8.80325	TINAGL1	ARG1|LCN7|LIECG3|TINAGRP	64129	ENSG00000142910	GO:0005044|GO:0005201|GO:0005576|GO:0005615|GO:0005737|GO:0006508|GO:0006955|GO:0008234|GO:0016197|GO:0030247|GO:0031012|GO:0043236	chr1	HGNC:19168|HPRD:07122|Vega:OTTHUMG00000003884	tubulointerstitial nephritis antigen-like 1	32053287	protein-coding	1508|27283	32042086	+
3061	0	0	0	0	0	0	0	0	0	0	0	0	HCRTR1	OX1R	3061	ENSG00000121764	GO:0004930|GO:0005886|GO:0005887|GO:0007218|GO:0007268|GO:0007631|GO:0016499|GO:0017046	chr1	HGNC:4848|MIM:602392|HPRD:03863|Vega:OTTHUMG00000003876	hypocretin (orexin) receptor 1	32092919	protein-coding	10886|10888|2834|3062|4886|4887|4889|5540|64106|6865	32083301	+
553115	78.5	80.5	85.5	68	94.5	105	6.25897	6.37783	6.38238	6.19904	6.52663	6.55605	PEF1	ABP32|PEF1A	553115	ENSG00000162517	GO:0005509|GO:0005515|GO:0005737|GO:0016020|GO:0046982|GO:0046983|GO:0051592	chr1	HGNC:30009|MIM:610033|HPRD:10143|Vega:OTTHUMG00000003877	penta-EF-hand domain containing 1	32110838	protein-coding	10016|6717	32095463	-
1307	0	0	0	1	0	0	0	0	0	0.111578	0	0	COL16A1	447AA	1307	ENSG00000084636	GO:0005178|GO:0005515|GO:0005576|GO:0005597|GO:0005788|GO:0007155|GO:0007229|GO:0007565|GO:0022617|GO:0030198|GO:0030574|GO:0071230	chr1	HGNC:2193|MIM:120326|HPRD:00381|Vega:OTTHUMG00000003883	collagen, type XVI, alpha 1	32169768	protein-coding	1297|1298|1299|1305|169044|81578|84570|91522	32117848	-
101929444	0	0	0	0	0	0	0	0	0	0	0	0	LOC101929444		101929444			chr1		uncharacterized LOC101929444	32136668	miscRNA		32135413	+
576	0	0	0	0	0	0	0	0	0	0	0	0	BAI2		576	ENSG00000121753	GO:0004930|GO:0005886|GO:0007186|GO:0007218|GO:0007422|GO:0016021|GO:0016525	chr1	HGNC:944|MIM:602683|HPRD:04063|Vega:OTTHUMG00000003885	brain-specific angiogenesis inhibitor 2	32230494	protein-coding	137970|219699|222643|5199|575|577|8633|90249	32192718	-
100423028	0	0	0	0	0	0	0	0	0	0	0	0	MIR4254		100423028	ENSG00000266580		chr1	HGNC:38193|miRBase:MI0015862	microRNA 4254	32224336	miscRNA		32224261	-
90853	0	0	0	0	0	0	0	0	0	0	0	0	SPOCD1		90853	ENSG00000134668	GO:0006351|GO:0010923	chr1	HGNC:26338|HPRD:08057|Vega:OTTHUMG00000003879	SPOC domain containing 1	32281652	protein-coding	11083|23469	32256023	-
8073	440.767	418.43	388.131	343.306	410.376	413.795	8.74822	8.75576	8.56493	8.53493	8.64519	8.53457	PTP4A2	HH13|HH7-2|HU-PP-1|OV-1|PRL-2|PRL2|PTP4A|PTPCAAX2|ptp-IV1a|ptp-IV1b	8073	ENSG00000184007	GO:0004727|GO:0005737|GO:0005769|GO:0005886	chr1	HGNC:9635|MIM:601584|HPRD:03348|Vega:OTTHUMG00000003801	protein tyrosine phosphatase type IVA, member 2	32403988	protein-coding	11156|7803	32372022	-
10657	307.5	281.5	298.583	292.905	318.179	341.333	8.22879	8.18391	8.18652	8.30587	8.27808	8.25684	KHDRBS1	Sam68|p62|p68	10657	ENSG00000121774	GO:0000086|GO:0003677|GO:0003723|GO:0005070|GO:0005515|GO:0005634|GO:0005737|GO:0006351|GO:0006397|GO:0007050|GO:0007165|GO:0007166|GO:0008283|GO:0016020|GO:0017124|GO:0031647|GO:0032403|GO:0045892|GO:0045948|GO:0046831|GO:0046833|GO:0070618	chr1	HGNC:18116|MIM:602489|HPRD:03926|Vega:OTTHUMG00000003921	KH domain containing, RNA binding, signal transduction associated 1	32526460	protein-coding	10656|202559|7536|9444	32479295	+
55116	9	15.5	16.3333	15	14	28	3.13428	4.00111	3.99427	4.01847	3.77174	4.64916	TMEM39B		55116	ENSG00000121775	GO:0016021	chr1	HGNC:25510|HPRD:07662|Vega:OTTHUMG00000004020	transmembrane protein 39B	32568467	protein-coding		32538503	+
100847018	0	0	0	0	0	0	0	0	0	0	0	0	MIR5585		100847018			chr1	HGNC:43452|miRBase:MI0019142	microRNA 5585	32552608	miscRNA		32552550	+
23633	218.767	185.95	209.802	163.133	213.032	206.14	7.7376	7.58569	7.67741	7.46149	7.69931	7.52928	KPNA6	IPOA7|KPNA7	23633	ENSG00000025800	GO:0005634|GO:0005737|GO:0006607|GO:0008565|GO:0045944|GO:0060135	chr1	HGNC:6399|MIM:610563|HPRD:09465|Vega:OTTHUMG00000004333	karyopherin alpha 6 (importin alpha 7)	32642168	protein-coding	3836|3838|3839|3840|3841|402569|9576	32573644	+
200081	69.6869	74.3929	73.0744	85.0869	82.3833	71.6524	6.08717	6.26401	6.15582	6.52244	6.32867	6.00474	TXLNA	IL14|RP4-622L5.4|TXLN	200081	ENSG00000084652	GO:0005125|GO:0005515|GO:0005576|GO:0005737|GO:0006887|GO:0008283|GO:0019905|GO:0030372|GO:0042113	chr1	HGNC:30685|MIM:608676|HPRD:09408|Vega:OTTHUMG00000004423	taxilin alpha	32663886	protein-coding	167838|55787	32645345	+
79140	0	1.4569	0	0.45614	1	5	0	0.589814	0	0	0	2.16373	CCDC28B	RP4-622L5.5	79140	ENSG00000160050	GO:0005515|GO:0005737|GO:0005813|GO:0042384	chr1	HGNC:28163|MIM:610162|HPRD:14422|Vega:OTTHUMG00000005738	coiled-coil domain containing 28B	32670991	protein-coding	25901	32665987	+
55721	4.5	0.946429	2	1	2.5	2.33333	2.13428	0	0.964526	0.111578	1.28632	1.06419	IQCC	RP4-622L5.6	55721	ENSG00000160051		chr1	HGNC:25545|HPRD:07683|Vega:OTTHUMG00000005739	IQ motif containing C	32674288	protein-coding		32671236	+
149069	1	1	0	0	0	0	0	0.0469155	0	0	0	0	DCDC2B		149069	ENSG00000222046	GO:0035556	chr1	HGNC:32576|Vega:OTTHUMG00000005741	doublecortin domain containing 2B	32681797	protein-coding	51473	32674695	+
56063	2	2	3	1	6	2	0.964351	1.04692	1.54949	0.111578	2.54935	0.8418	TMEM234	AASL548|C1orf91|PRO1105|RP4-622L5|dJ622L5.7	56063	ENSG00000160055	GO:0016021	chr1	HGNC:28837|HPRD:15270|Vega:OTTHUMG00000005742	transmembrane protein 234	32687926	protein-coding		32681798	-
8668	158.5	192.15	188.133	165.852	147.3	169.581	7.27269	7.633	7.52014	7.48533	7.167	7.24763	EIF3I	EIF3S2|PRO2242|TRIP-1|TRIP1|eIF3-beta|eIF3-p36	8668	ENSG00000084623	GO:0001731|GO:0003743|GO:0005515|GO:0005829|GO:0005852|GO:0006412|GO:0006413|GO:0006446|GO:0010467|GO:0016282|GO:0033290|GO:0044267	chr1	HGNC:3272|MIM:603911|HPRD:04884|Vega:OTTHUMG00000007364	eukaryotic translation initiation factor 3, subunit I	32697205	protein-coding	11171	32687971	+
339483	0	0	0	0	0	0	0	0	0	0	0	0	MTMR9LP	MTMR9L	339483			chr1	HGNC:27920|HPRD:14168	myotubularin related protein 9-like, pseudogene	32707311	pseudo		32697261	-
84734	0	0	0	0	0	0	0	0	0	0	0	0	FAM167B	C1orf90	84734	ENSG00000183615		chr1	HGNC:28133|HPRD:14401|Vega:OTTHUMG00000007462	family with sequence similarity 167, member B	32714461	protein-coding	83648	32712818	+
3932	0	0	0	0	0	0	0	0	0	0	0	0	LCK	LSK|YT16|p56lck|pp58lck	3932	ENSG00000182866	GO:0000242|GO:0001772|GO:0001948|GO:0003823|GO:0004713|GO:0004715|GO:0004722|GO:0005515|GO:0005524|GO:0005829|GO:0005886|GO:0006468|GO:0006882|GO:0006919|GO:0007173|GO:0007568|GO:0007596|GO:0008022|GO:0008543|GO:0009612|GO:0010043|GO:0010628|GO:0016032|GO:0018108|GO:0019048|GO:0019901|GO:0019903|GO:0030097|GO:0030139|GO:0030168|GO:0030217|GO:0031295|GO:0032403|GO:0038095|GO:0042169|GO:0042493|GO:…	chr1	HGNC:6524|MIM:153390|HPRD:01080|Vega:OTTHUMG00000007463	lymphocyte-specific protein tyrosine kinase	32751768	protein-coding	2268|2444|25|2534|27|3055|5753|640|6714|6725|7525	32716840	+
3065	187.559	191.156	167.306	168.164	205.276	221.776	7.51555	7.62552	7.35087	7.5053	7.64581	7.63476	HDAC1	GON-10|HD1|RPD3|RPD3L1	3065	ENSG00000116478	GO:0000118|GO:0000122|GO:0000278|GO:0000790|GO:0001047|GO:0001103|GO:0001106|GO:0003700|GO:0004407|GO:0005515|GO:0005634|GO:0005654|GO:0005730|GO:0005737|GO:0005829|GO:0006338|GO:0006351|GO:0006367|GO:0006476|GO:0007179|GO:0007219|GO:0007596|GO:0008134|GO:0008284|GO:0009913|GO:0010467|GO:0010832|GO:0010870|GO:0016568|GO:0016575|GO:0016580|GO:0016581|GO:0019048|GO:0019899|GO:0032041|GO:0033558|GO:…	chr1	HGNC:4852|MIM:601241|HPRD:03143|Vega:OTTHUMG00000007529	histone deacetylase 1	32799224	protein-coding	3066|55869|8841	32757708	+
65108	51.5	55	55.7571	54.1333	45.5857	38.7286	5.65085	5.82827	5.76561	5.87002	5.4749	5.11713	MARCKSL1	F52|MACMARCKS|MLP|MLP1|MRP	65108	ENSG00000175130	GO:0003779|GO:0005516|GO:0005737|GO:0005886|GO:0008284	chr1	HGNC:7142|MIM:602940|HPRD:04247|Vega:OTTHUMG00000007589	MARCKS-like 1	32801840	protein-coding		32799430	-
100128071	4.5	3.1	5.18373	0	2	1.4661	2.13428	1.67918	2.33852	0	0.964387	0.393785	FAM229A		100128071	ENSG00000225828		chr1	HGNC:44652|Vega:OTTHUMG00000007587	family with sequence similarity 229, member A	32827844	protein-coding		32826871	-
81629	0.125	0	0.0428571	0	0	0	0	0	0	0	0	0	TSSK3	SPOGA3|STK22C|STK22D|TSK3	81629	ENSG00000162526	GO:0000287|GO:0004674|GO:0005524|GO:0006468|GO:0007275|GO:0007283|GO:0030154	chr1	HGNC:15473|MIM:607660|HPRD:09635|Vega:OTTHUMG00000007585	testis-specific serine kinase 3	32829924	protein-coding	23617|283629|83942	32827862	+
55108	40.5333	31.5667	49.6786	32.6214	40.5333	52.5333	5.30539	5.02725	5.59908	5.13933	5.30542	5.55696	BSDC1		55108	ENSG00000160058		chr1	HGNC:25501|HPRD:07658|Vega:OTTHUMG00000007588	BSD domain containing 1	32860062	protein-coding		32830234	-
343338	0	0	0	0	0	0	0	0	0	0	0	0	GAPDHP20		343338			chr1	HGNC:37772	glyceraldehyde 3 phosphate dehydrogenase pseudogene 20	32868784	pseudo		32867494	-
101929254	0	0	0	0	0	0	0	0	0	0	0	0	LOC101929254		101929254			chr1		leucine-rich repeat-containing protein 37B-like	32931332	pseudo		32890496	-
728116	2	2	0	1	0	1	0.964351	1.04692	0	0.111578	0	0	ZBTB8B	RP1-27O5.1|ZNF916B	728116	ENSG00000215897	GO:0003677|GO:0005634|GO:0006351|GO:0006355|GO:0046872	chr1	HGNC:37057|Vega:OTTHUMG00000167087	zinc finger and BTB domain containing 8B	32953459	protein-coding		32930658	+
653121	34.8667	28.1	30.7667	23.5	40.95	26	5.08813	4.85941	4.90782	4.66617	5.32018	4.54224	ZBTB8A	BOZF1|ZBTB8|ZNF916A	653121		GO:0003674|GO:0003677|GO:0005575|GO:0005634|GO:0006351|GO:0006355|GO:0008150|GO:0046872	chr1	HGNC:24172|HPRD:10315	zinc finger and BTB domain containing 8A	33071551	protein-coding		33004746	+
339487	44.9792	39	58.8976	36.0119	43.2119	38.1667	5.45554	5.33232	5.84466	5.28198	5.39774	5.09604	ZBTB8OS	ARCH|ARCH2	339487			chr1	HGNC:24094|HPRD:12470	zinc finger and BTB domain containing 8 opposite strand	33116191	protein-coding		33086817	-
5928	73.1375	97.5143	75.8333	65.8643	79.9917	78.825	6.15689	6.65446	6.20929	6.153	6.28616	6.14238	RBBP4	NURF55|RBAP48	5928		GO:0000278|GO:0005515|GO:0005634|GO:0005654|GO:0006260|GO:0006334|GO:0006338|GO:0006351|GO:0006355|GO:0008094|GO:0008285|GO:0016580|GO:0016581|GO:0016589|GO:0031497|GO:0033186|GO:0034080|GO:0035098|GO:0042393|GO:0042826	chr1	HGNC:9887|MIM:602923|HPRD:04232	retinoblastoma binding protein 4	33151812	protein-coding		33116749	+
81493	37.7625	48.375	37.7	35.7714	37.9583	36.0583	5.20323	5.64311	5.20102	5.27231	5.21073	5.01406	SYNC	SYNC1|SYNCOILIN	81493	ENSG00000162520	GO:0005198|GO:0005829|GO:0005882|GO:0030018|GO:0031594|GO:0042383|GO:0045103|GO:0048471	chr1	HGNC:28897|MIM:611750|HPRD:18134	syncoilin, intermediate filament protein	33168361	protein-coding		33145507	-
57648	62.6524	45.9429	54.9571	54.9857	59.8389	47.6524	5.93365	5.56868	5.74476	5.89256	5.8674	5.41628	KIAA1522		57648	ENSG00000162522		chr1	HGNC:29301|Vega:OTTHUMG00000008088	KIAA1522	33240571	protein-coding		33207512	+
8565	103.11	108.509	100.905	85.6357	110.939	127.141	6.65239	6.80858	6.62138	6.53172	6.75801	6.83209	YARS	CMTDIC|TYRRS|YRS|YTS	8565	ENSG00000134684	GO:0000049|GO:0004831|GO:0004871|GO:0005153|GO:0005524|GO:0005615|GO:0005634|GO:0005737|GO:0005829|GO:0006418|GO:0006437|GO:0006915|GO:0007165|GO:0010467	chr1	HGNC:12840|MIM:603623|HPRD:09153|Vega:OTTHUMG00000003933	tyrosyl-tRNA synthetase	33283633	protein-coding		33240840	-
64766	22	27	28.5	28.8333	49.1571	40.9986	4.42378	4.8018	4.79742	4.96124	5.58372	5.1993	S100PBP	S100PBPR	64766	ENSG00000116497	GO:0005634|GO:0048306	chr1	HGNC:25768|MIM:611889|HPRD:07803|Vega:OTTHUMG00000003955	S100P binding protein	33324480	protein-coding		33283043	+
252995	0	4.83333	2	4	1	1.33333	0	2.31993	0.964526	2.11158	0	0.256838	FNDC5	FRCP2|irisin	252995	ENSG00000160097	GO:0003674|GO:0005179|GO:0005576|GO:0005778|GO:0005783|GO:0005886|GO:0008150|GO:0014850|GO:0016021|GO:0090336	chr1	HGNC:20240|MIM:611906|HPRD:17009|Vega:OTTHUMG00000004015	fibronectin type III domain containing 5	33338093	protein-coding	64838	33327869	-
3208	15.8392	18.2277	12.2143	10.7777	16.4612	11.8425	3.94977	4.23497	3.57502	3.54155	4.00539	3.4077	HPCA	BDR2	3208	ENSG00000121905	GO:0003779|GO:0005509|GO:0048839	chr1	HGNC:5144|MIM:142622|HPRD:00811|Vega:OTTHUMG00000004017	hippocalcin	33360247	protein-coding	23413|2978|30818|30819|30820|3241|51440|7447|80333|83988|9626	33352098	+
113452	62.8392	53.7277	61.5476	55.7777	69.4613	59.0091	5.93794	5.79451	5.90816	5.91319	6.08252	5.72467	TMEM54	BCLP|CAC-1|CAC1	113452	ENSG00000121900	GO:0003674|GO:0005575|GO:0008150|GO:0016021	chr1	HGNC:24143|HPRD:12524|Vega:OTTHUMG00000004016	transmembrane protein 54	33366953	protein-coding	200634	33360196	-
127544	6	4	3	3	4.33333	6	2.54931	2.04692	1.54949	1.69654	2.07986	2.42676	RNF19B	IBRDC3|NKLAM	127544	ENSG00000116514	GO:0005515|GO:0008270|GO:0016021|GO:0016567|GO:0016874	chr1	HGNC:26886|MIM:610872|HPRD:13725|Vega:OTTHUMG00000004013	ring finger protein 19B	33430414	protein-coding	10425|255488|25820|25897|54467|9781	33402047	-
100996488	0	0	0	0	0	0	0	0	0	0	0	0	FKSG48		100996488			chr1		FKSG48	33440162	protein-coding		33439154	+
127545	0	0	0	0	0	0	0	0	0	0	0	0	RPL18AP4	RPL18A_2_30	127545			chr1	HGNC:36556	ribosomal protein L18a pseudogene 4	33446126	pseudo		33445508	+
100419257	0	0	0	0	0	0	0	0	0	0	0	0	LOC100419257		100419257			chr1		ribosomal protein S2 pseudogene	33453848	pseudo		33452532	+
204	205.5	181.583	195.333	180.083	168.167	219	7.64734	7.5514	7.57432	7.6041	7.35813	7.61659	AK2	ADK2|AK 2	204	ENSG00000004455	GO:0001889|GO:0004017|GO:0005524|GO:0005743|GO:0005758|GO:0005829|GO:0006119|GO:0006172|GO:0007420|GO:0015949|GO:0044281|GO:0046033|GO:0046034|GO:0046060|GO:0055086|GO:0097066|GO:0097226	chr1	HGNC:362|MIM:103020|HPRD:00047|Vega:OTTHUMG00000004131	adenylate kinase 2	33502512	protein-coding		33473541	-
113451	0	0	0	0	0	0	0	0	0	0	0	0	ADC	AZI2|ODC-p|ODC1L	113451	ENSG00000142920	GO:0005739|GO:0005829|GO:0006591|GO:0006595|GO:0006596|GO:0007283|GO:0008792|GO:0034641|GO:0042978|GO:0044281|GO:0097055	chr1	HGNC:29957|MIM:608353|HPRD:17657|Vega:OTTHUMG00000004130	arginine decarboxylase	33586132	protein-coding	51582	33546711	+
55223	5	7	4	6	8.94286	4	2.28628	2.85427	1.96453	2.69654	3.12512	1.8418	TRIM62	DEAR1	55223	ENSG00000116525	GO:0005622|GO:0008270	chr1	HGNC:25574|HPRD:07697|Vega:OTTHUMG00000004132	tripartite motif containing 62	33647671	protein-coding	10107|11074|135892|140691|23087|375593|378108|493829|7726|89870|90933	33611003	-
149076	42.9659	23	29	28.25	24	36	5.38947	4.57048	4.82251	4.93176	4.54935	5.01173	ZNF362	RN|lin-29	149076	ENSG00000160094	GO:0003677|GO:0005634|GO:0006351|GO:0006355|GO:0046872	chr1	HGNC:18079|HPRD:13394|Vega:OTTHUMG00000004124	zinc finger protein 362	33766320	protein-coding	147807|171017|51157|51545	33722174	+
127550	0	0	0	0	0	0	0	0	0	0	0	0	A3GALT2	A3GALT2P|IGBS3S	127550			chr1	HGNC:30005	alpha 1,3-galactosyltransferase 2	33786699	protein-coding		33772367	-
1912	18	18	12	18	19	25	4.13428	4.21684	3.54949	4.2815	4.21231	4.48566	PHC2	EDR2|HPH2|PH2	1912	ENSG00000134686	GO:0003677|GO:0005515|GO:0005634|GO:0005730|GO:0007275|GO:0007283|GO:0008270|GO:0031519|GO:0035102	chr1	HGNC:3183|MIM:602979|HPRD:10340|Vega:OTTHUMG00000004133	polyhomeotic homolog 2 (Drosophila)	33841194	protein-coding	148398|1911|344658	33789224	-
100500853	0	0	0	0	0	0	0	0	0	0	0	0	MIR3605		100500853			chr1	HGNC:38922|miRBase:MI0015995	microRNA 3605	33798093	miscRNA		33797994	-
101929464	0	0	0	0	0	0	0	0	0	0	0	0	LOC101929464		101929464			chr1		uncharacterized LOC101929464	33828846	miscRNA		33815953	+
100131451	0	0	0	0	0	0	0	0	0	0	0	0	TLR12P		100131451			chr1	HGNC:31754	toll-like receptor 12, pseudogene	33934576	pseudo		33931850	+
7579	2.5	0	1	3	3	3.15714	1.28628	0	0	1.69654	1.54935	1.50042	ZSCAN20	KOX29|ZFP-31|ZNF31|ZNF360	7579	ENSG00000121903	GO:0003677|GO:0003682|GO:0003700|GO:0005634|GO:0005730|GO:0005739|GO:0006351|GO:0046872	chr1	HGNC:13093|MIM:611315|HPRD:15769|Vega:OTTHUMG00000004173	zinc finger and SCAN domain containing 20	33961995	protein-coding	146050|342357|54925	33938232	+
100422287	0	0	0	0	0	0	0	0	0	0	0	0	LOC100422287		100422287			chr1		proteasome (prosome, macropain) subunit, alpha type, 3 pseudogene	33978384	pseudo		33977491	-
114784	0	0	0	0	0	0	0	0	0	0	0	0	CSMD2	dJ1007G16.1|dJ1007G16.2|dJ947L8.1	114784	ENSG00000121904	GO:0005886|GO:0016021	chr1	HGNC:19290|MIM:608398|HPRD:13094|Vega:OTTHUMG00000011135	CUB and Sushi multiple domains 2	34631443	protein-coding	114788|1378|1379|1380|1604|350|4179|6401|6402|6403|64478|722|79987	33979599	-
100287140	0	0	0	0	0	0	0	0	0	0	0	0	HSPD1P14	HSPD1-17P	100287140			chr1	HGNC:35143	heat shock 60kDa protein 1 (chaperonin) pseudogene 14	34305738	pseudo		34304122	+
127540	0	0	0	0	0	0	0	0	0	0	0	0	HMGB4	dJ1007G16.5	127540	ENSG00000176256	GO:0003677|GO:0005634|GO:0005694	chr1	HGNC:24954|HPRD:14038|Vega:OTTHUMG00000013143	high mobility group box 4	34330392	protein-coding	3149	34326076	+
402779	0	0	0	0	0	0	0	0	0	0	0	0	LOC402779		402779	ENSG00000231163		chr1		uncharacterized LOC402779	34351059	miscRNA		34334557	+
100873281	0	0	0	0	0	0	0	0	0	0	0	0	RNA5SP42	RN5S42	100873281			chr1	HGNC:42818	RNA, 5S ribosomal pseudogene 42	34578664	pseudo		34578550	+
84970	0	0	0	1	0	0	0	0	0	0.111578	0	0	C1orf94		84970	ENSG00000142698	GO:0005515	chr1	HGNC:28250|HPRD:11310|Vega:OTTHUMG00000004012	chromosome 1 open reading frame 94	34684731	protein-coding		34632484	+
100420336	0	0	0	0	0	0	0	0	0	0	0	0	LOC100420336		100420336			chr1		ferritin, heavy polypeptide 1 pseudogene	34742965	pseudo		34742460	-
693137	0	0	0	0	0	0	0	0	0	0	0	0	MIR552	MIRN552|hsa-mir-552	693137	ENSG00000207941		chr1	HGNC:32808|miRBase:MI0003557	microRNA 552	35135295	miscRNA		35135200	-
2709	5	5	3.93651	4	2.96774	2.98387	2.28628	2.36884	1.94144	2.11158	1.53375	1.41899	GJB5	CX31.1	2709	ENSG00000189280	GO:0005922|GO:0007154|GO:0008544|GO:0016021|GO:0060708|GO:0060713	chr1	HGNC:4287|MIM:604493|HPRD:06840|Vega:OTTHUMG00000004053	gap junction protein, beta 5, 31.1kDa	35224113	protein-coding	10052|10804|127534|2697|2701|2702|2703|2705|2706|2707|375519|57165|81025|84694	35220648	+
127534	5	0	1	6	3	5.75758	2.28628	0	0	2.69654	1.54935	2.36726	GJB4	CX30.3|EKV	127534	ENSG00000189433	GO:0005243|GO:0005921|GO:0005922|GO:0007154|GO:0007608|GO:0016021|GO:0042048	chr1	HGNC:4286|MIM:605425|HPRD:05666|Vega:OTTHUMG00000004052	gap junction protein, beta 4, 30.3kDa	35229325	protein-coding	10052|10804|2697|2701|2702|2703|2705|2706|2707|2709|375519|57165|81025|84694	35225342	+
2707	65	49	40.5	64	39	60	5.98672	5.66163	5.30438	6.11158	5.24979	5.74869	GJB3	CX31|DFNA2|DFNA2B|EKV	2707	ENSG00000188910	GO:0001701|GO:0001890|GO:0005243|GO:0005737|GO:0005921|GO:0005922|GO:0007154|GO:0007605|GO:0016021|GO:0043588	chr1	HGNC:4285|MIM:603324|HPRD:04505|Vega:OTTHUMG00000004051	gap junction protein, beta 3, 31kDa	35251967	protein-coding	10052|10804|127534|2697|2701|2702|2703|2705|2706|2709|375519|57165|81025|84694	35246790	+
2701	0	0	0	0	0	0	0	0	0	0	0	0	GJA4	CX37	2701	ENSG00000187513	GO:0001568|GO:0005887|GO:0005921|GO:0005922|GO:0006810|GO:0006816|GO:0007043|GO:0007267|GO:0048265	chr1	HGNC:4278|MIM:121012|HPRD:08509|Vega:OTTHUMG00000004050	gap junction protein, alpha 4, 37kDa	35261348	protein-coding	10052|10804|127534|2697|2702|2703|2705|2706|2707|2709|375519|57165|81025|84694	35258599	+
113444	40.25	52.5333	37.8333	43.25	51.25	48.5333	5.29527	5.76208	5.20611	5.54621	5.64387	5.4427	SMIM12	C1orf212	113444		GO:0016021	chr1	HGNC:25154|HPRD:14002	small integral membrane protein 12	35325417	protein-coding		35315963	-
58512	0	0	0	0	0	0	0	0	0	0	0	0	DLGAP3	DAP3|SAPAP3	58512	ENSG00000116544	GO:0001540|GO:0005515|GO:0005886|GO:0007267|GO:0014069|GO:0030054|GO:0045211	chr1	HGNC:30368|MIM:611413|Vega:OTTHUMG00000004049	discs, large (Drosophila) homolog-associated protein 3	35391083	protein-coding	22839|9228|9229|9787	35331037	-
653160	1	0	4	3	1	1	0	0	1.96453	1.69654	0	0	LOC653160		653160	ENSG00000241014	GO:0016021	chr1		uncharacterized LOC653160	35444307	miscRNA		35441300	-
100506144	28	25	23.5	24.5	29.5	31.5	4.77171	4.69077	4.51912	4.72629	4.84703	4.81908	ZMYM6NB		100506144	ENSG00000243749	GO:0016021	chr1	HGNC:40021|Vega:OTTHUMG00000004158	ZMYM6 neighbor	35450948	protein-coding		35447127	-
9204	23.9789	18.3333	19.1007	15.9545	15.5	27.0362	4.54804	4.24331	4.22008	4.10747	3.91858	4.59862	ZMYM6	Buster2|MYM|ZNF198L4|ZNF258	9204	ENSG00000163867	GO:0003677|GO:0005634|GO:0007010|GO:0007275|GO:0008270|GO:0022604	chr1	HGNC:13050|MIM:613567|HPRD:10325|HPRD:17494|Vega:OTTHUMG00000004163	zinc finger, MYM-type 6	35497569	protein-coding	54870|7750|9202|9203|9205	35451767	-
100419477	0	0	0	0	0	0	0	0	0	0	0	0	LOC100419477		100419477			chr1		ribosomal protein L12 pseudogene	35524869	pseudo		35519072	+
79830	28.75	22.3542	33.9095	10.5	24.3179	25.3571	4.80984	4.52939	5.04815	3.5039	4.56834	4.50612	ZMYM1	MYM|RP11-181E22.4	79830	ENSG00000197056	GO:0003676|GO:0005634|GO:0008270|GO:0046983	chr1	HGNC:26253|HPRD:15739|Vega:OTTHUMG00000004374	zinc finger, MYM-type 1	35581459	protein-coding		35525387	+
6421	666.595	586.004	625.194	553.667	604.177	703.565	9.34502	9.24168	9.25269	9.22445	9.20321	9.30034	SFPQ	POMP100|PSF	6421	ENSG00000116560	GO:0000122|GO:0000166|GO:0000380|GO:0003677|GO:0003723|GO:0005515|GO:0005654|GO:0005737|GO:0006281|GO:0006310|GO:0006351|GO:0006397|GO:0008380|GO:0016363|GO:0042382	chr1	HGNC:10774|MIM:605199|HPRD:07284|Vega:OTTHUMG00000004157	splicing factor proline/glutamine-rich	35658743	protein-coding	4841	35649201	-
9202	58	83.7899	75.4825	75.0373	63.3333	89.0357	5.82233	6.43562	6.2026	6.34112	5.94928	6.31811	ZMYM4	CDIR|MYM|ZNF198L3|ZNF262	9202	ENSG00000146463	GO:0003677|GO:0007010|GO:0007275|GO:0008270|GO:0022604	chr1	HGNC:13055|MIM:613568|HPRD:10326|Vega:OTTHUMG00000004241	zinc finger, MYM-type 4	35887545	protein-coding	54870|7750|9203|9204|9205	35734568	+
643343	0	0	0	0	0	0	0	0	0	0	0	0	RPL5P4	RPL5_1_31	643343			chr1	HGNC:36095	ribosomal protein L5 pseudogene 4	35817267	pseudo		35816249	+
100379666	0	0	0	0	0	0	0	0	0	0	0	0	RNY5P1		100379666			chr1	HGNC:34082	RNA, Ro-associated Y5 pseudogene 1	35893493	pseudo		35893411	-
79932	68.0333	71.3643	59.8167	71.0167	53.1333	62.0667	6.05252	6.20405	5.867	6.26166	5.69593	5.79755	KIAA0319L		79932	ENSG00000142687	GO:0005515|GO:0016021|GO:0044433	chr1	HGNC:30071|MIM:613535|HPRD:11164|Vega:OTTHUMG00000004370	KIAA0319-like	36023037	protein-coding	9856	35899091	-
100419802	0	0	0	0	0	0	0	0	0	0	0	0	LOC100419802		100419802			chr1		zinc finger protein 184 pseudogene	35976942	pseudo		35975678	+
23154	15.3333	23.0833	30.3667	17.7	19.2	14.7	3.90295	4.57569	4.88894	4.25726	4.22742	3.71954	NCDN		23154	ENSG00000020129	GO:0005634|GO:0005829|GO:0030424|GO:0030425|GO:0031175|GO:0043025|GO:0045453|GO:0048168	chr1	HGNC:17597|MIM:608458|HPRD:10530|Vega:OTTHUMG00000059204	neurochondrin	36032380	protein-coding		36023393	+
339488	1	0	1	1	0	1	0	0	0	0.111578	0	0	TFAP2E	AP2E	339488	ENSG00000116819	GO:0003677|GO:0003700|GO:0005634|GO:0006351|GO:0042803|GO:0045944|GO:0046982	chr1	HGNC:30774|MIM:614428|HPRD:18174|Vega:OTTHUMG00000004388	transcription factor AP-2 epsilon (activating enhancer binding protein 2 epsilon)	36060927	protein-coding	7020|7021|7022|83741	36038971	+
5690	270.133	234.333	247.7	260.483	268.25	265.833	8.04188	7.91933	7.91698	8.13663	8.03182	7.89618	PSMB2	HC7-I	5690		GO:0000082|GO:0000209|GO:0000278|GO:0000502|GO:0002474|GO:0002479|GO:0004298|GO:0005634|GO:0005654|GO:0005730|GO:0005829|GO:0005839|GO:0006521|GO:0006915|GO:0006977|GO:0010243|GO:0010467|GO:0014070|GO:0016032|GO:0016070|GO:0016071|GO:0019048|GO:0031145|GO:0034641|GO:0042590|GO:0042981|GO:0043066|GO:0044281|GO:0051436|GO:0051437|GO:0051439	chr1	HGNC:9539|MIM:602175|HPRD:03708	proteasome (prosome, macropain) subunit, beta type, 2	36107445	protein-coding		36065143	-
127703	2	1	3	3	1	2	0.964351	0.0469155	1.54949	1.69654	0	0.8418	C1orf216		127703	ENSG00000142686		chr1	HGNC:26800|HPRD:08798|Vega:OTTHUMG00000004167	chromosome 1 open reading frame 216	36184790	protein-coding		36179477	-
63967	113.667	119.442	128.463	110.25	126.5	131.166	6.79302	6.94708	6.96974	6.89621	6.94738	6.87706	CLSPN		63967		GO:0000077|GO:0003677|GO:0005515|GO:0005654|GO:0006260|GO:0006281|GO:0006915|GO:0006921|GO:0007049|GO:0010997|GO:0018105|GO:0031572|GO:0032147|GO:0033314	chr1	HGNC:19715|MIM:605434|HPRD:09257	claspin	36235551	protein-coding		36197713	-
192670	20	16	23	9.5	15	15.5	4.28628	4.04692	4.48809	3.35951	3.87128	3.796	AGO4	EIF2C4	192670	ENSG00000134698	GO:0000932|GO:0003723|GO:0005515|GO:0005829|GO:0006402|GO:0007173|GO:0007219|GO:0008543|GO:0010467|GO:0035068|GO:0035278|GO:0038095|GO:0045087|GO:0048011|GO:0048015	chr1	HGNC:18424|MIM:607356|HPRD:09559|Vega:OTTHUMG00000004243	argonaute RISC catalytic component 4	36323490	protein-coding	143689|192669|27161|440822|55124|9271	36273828	+
100418722	0	0	0	0	0	0	0	0	0	0	0	0	LOC100418722		100418722			chr1		KIAA1430 pseudogene	36339642	pseudo		36338871	-
26523	44	44	42.5	38	41	53	5.42378	5.50635	5.37392	5.35951	5.32194	5.56972	AGO1	EIF2C|EIF2C1|GERP95|Q99	26523		GO:0000932|GO:0000956|GO:0003723|GO:0005515|GO:0005737|GO:0005829|GO:0005844|GO:0006351|GO:0006355|GO:0007173|GO:0007219|GO:0008543|GO:0010467|GO:0030529|GO:0035068|GO:0035278|GO:0038095|GO:0045087|GO:0048011|GO:0048015	chr1	HGNC:3262|MIM:606228|HPRD:06942	argonaute RISC catalytic component 1	36395214	protein-coding		36348810	+
192669	13.5119	6.5	11.5	5.27857	6.5	7	3.72051	2.74736	3.48809	2.51173	2.66483	2.64916	AGO3	EIF2C3	192669	ENSG00000126070	GO:0000932|GO:0003723|GO:0005515|GO:0005829|GO:0006402|GO:0007173|GO:0007219|GO:0008543|GO:0010467|GO:0035068|GO:0035278|GO:0038095|GO:0045087|GO:0048011|GO:0048015|GO:0072091	chr1	HGNC:18421|MIM:607355|HPRD:09558|Vega:OTTHUMG00000007533	argonaute RISC catalytic component 3	36522063	protein-coding	143689|192670|27161|440822|55124|9271	36396683	+
100128093	0	0	0	0	0	0	0	0	0	0	0	0	LOC100128093		100128093			chr1		magnesium transporter 1 pseudogene	36546935	pseudo		36545921	-
27285	0	0	0	0	0	0	0	0	0	0	0	0	TEKT2	TEKTB1|TEKTIN-T|h-tektin-t	27285	ENSG00000092850	GO:0000226|GO:0001539|GO:0005874|GO:0030030|GO:0030317|GO:0035085	chr1	HGNC:11725|MIM:608953|HPRD:16410|Vega:OTTHUMG00000007629	tektin 2 (testicular)	36553876	protein-coding	146279|150483|64518	36549676	+
54936	67.9857	52	89	57	79	69	6.05151	5.74736	6.44026	5.94447	6.26817	5.95033	ADPRHL2	ARH3	54936	ENSG00000116863	GO:0004649|GO:0005634|GO:0005730|GO:0005759|GO:0046872	chr1	HGNC:21304|MIM:610624|HPRD:12432|Vega:OTTHUMG00000007628	ADP-ribosylhydrolase like 2	36559533	protein-coding		36554453	+
1296	2	1	0	0	0	1	0.964351	0.0469155	0	0	0	0	COL8A2	FECD|FECD1|PPCD|PPCD2	1296	ENSG00000171812	GO:0001525|GO:0005201|GO:0005576|GO:0005578|GO:0005581|GO:0005604|GO:0005788|GO:0016337|GO:0022617|GO:0030198|GO:0030574|GO:0030674|GO:0031012|GO:0048593|GO:0050673	chr1	HGNC:2216|MIM:120252|HPRD:08347|Vega:OTTHUMG00000007665	collagen, type VIII, alpha 2	36590685	protein-coding	114897|114898|114900|114902|114904|114905|1295|1300|131149|338872|387911|712|713|714|9370	36560837	-
27095	164.726	156.671	178.026	144.524	155.301	177.867	7.32828	7.33851	7.44047	7.28674	7.24331	7.31645	TRAPPC3	BET3	27095	ENSG00000054116	GO:0000139|GO:0005737|GO:0005783|GO:0005794|GO:0005829|GO:0006888|GO:0030008	chr1	HGNC:19942|MIM:610955|HPRD:11644|Vega:OTTHUMG00000007664	trafficking protein particle complex 3	36621654	protein-coding	100128327	36602170	-
55700	102.519	79	105.5	70.3333	72.8333	94.9857	6.6441	6.3507	6.68563	6.24772	6.15091	6.41144	MAP7D1	PARCC1|RPRC1	55700	ENSG00000116871	GO:0005737|GO:0005819	chr1	HGNC:25514|HPRD:07666|Vega:OTTHUMG00000007714	MAP7 domain containing 1	36646451	protein-coding	256714|79649|9053	36621566	+
9967	296.762	249.141	268.793	265.017	278.97	289.587	8.17751	8.00774	8.03488	8.16152	8.08835	8.01965	THRAP3	TRAP150	9967	ENSG00000054118	GO:0000381|GO:0000956|GO:0001104|GO:0003712|GO:0003713|GO:0004872|GO:0005515|GO:0005524|GO:0005634|GO:0005730|GO:0006367|GO:0006397|GO:0008380|GO:0016592|GO:0030374|GO:0030518|GO:0030521|GO:0035145|GO:0042809|GO:0043231|GO:0045893|GO:0045944|GO:0046966|GO:0048026|GO:0048255|GO:0051219	chr1	HGNC:22964|MIM:603809|HPRD:07543|Vega:OTTHUMG00000007866	thyroid hormone receptor associated protein 3	36770957	protein-coding	256643|9774	36690017	+
79729	0	1	0	0	0	0	0	0.0469155	0	0	0	0	SH3D21	C1orf113	79729	ENSG00000214193		chr1	HGNC:26236|HPRD:08011|Vega:OTTHUMG00000007868	SH3 domain containing 21	36786948	protein-coding	23607|30011	36771994	+
55194	0	0	0	1	1	0	0	0	0	0.111578	0	0	EVA1B	C1orf78|FAM176B|RP11-268J15.2	55194	ENSG00000142694	GO:0016021	chr1	HGNC:25558|HPRD:07690|Vega:OTTHUMG00000007867	eva-1 homolog B (C. elegans)	36789755	protein-coding	59271|84141	36787631	-
100127947	0	0	0	0	0	0	0	0	0	0	0	0	LOC100127947		100127947	ENSG00000116883		chr1		uncharacterized LOC100127947	36794822	unknown		36789103	+
83931	39.6667	18	35.3333	40	30.75	32.5	5.27421	4.21684	5.10748	5.43351	4.9069	4.86417	STK40	RP11-268J15.4|SHIK|SgK495	83931	ENSG00000196182	GO:0004674|GO:0005515|GO:0005524|GO:0005634|GO:0005730|GO:0005737	chr1	HGNC:21373|MIM:609437|HPRD:11359|Vega:OTTHUMG00000008238	serine/threonine kinase 40	36851528	protein-coding	10221|28951|30811|5562|5563|57761|81788|9833|9891	36805220	-
84967	42.9412	31	32	33.75	32	36.5	5.38864	5.00111	4.96453	5.18839	4.96439	5.03163	LSM10	MST074|MSTP074	84967	ENSG00000181817	GO:0000084|GO:0005515|GO:0005654|GO:0005683|GO:0006366|GO:0006369|GO:0008334|GO:0008380|GO:0010467|GO:0015030|GO:0031124|GO:0071208	chr1	HGNC:17562|HPRD:14326|Vega:OTTHUMG00000008140	LSM10, U7 small nuclear RNA associated	36863560	protein-coding		36859021	-
127700	4	9.68572	10.8333	10.4667	7.62857	11	1.96435	3.32277	3.40193	3.49931	2.8958	3.30123	OSCP1	C1orf102|NOR1	127700	ENSG00000116885	GO:0006810|GO:0009925	chr1	HGNC:29971|MIM:608854|HPRD:16393|Vega:OTTHUMG00000008139	organic solute carrier partner 1	36916086	protein-coding		36883507	-
64960	268.352	261.956	283.166	278.499	279.018	358.499	8.03233	8.0801	8.11003	8.23311	8.0886	8.32763	MRPS15	MPR-S15|RPMS15|S15mt	64960	ENSG00000116898	GO:0003735|GO:0005739|GO:0005763|GO:0006412|GO:0031965	chr1	HGNC:14504|MIM:611979|HPRD:11372|Vega:OTTHUMG00000008042	mitochondrial ribosomal protein S15	36930040	protein-coding		36921362	-
1441	0	0	0	0	0	0	0	0	0	0	0	0	CSF3R	CD114|GCSFR	1441	ENSG00000119535	GO:0004872|GO:0004896|GO:0005576|GO:0005887|GO:0006952|GO:0007155|GO:0007165|GO:0030593|GO:0042475	chr1	HGNC:2439|MIM:138971|HPRD:00737|Vega:OTTHUMG00000008010	colony stimulating factor 3 receptor (granulocyte)	36948915	protein-coding	133396|3572|3595|3977|9180	36931644	-
100462786	0	0	0	0	0	0	0	0	0	0	0	0	FTLP18		100462786			chr1	HGNC:37968	ferritin, light polypeptide pseudogene 18	37096413	pseudo		37095936	+
2899	0	0	0	0	0	0	0	0	0	0	0	0	GRIK3	EAA5|GLR7|GLUR7|GluK3|GluR7a	2899	ENSG00000163873	GO:0001640|GO:0004970|GO:0005234|GO:0005886|GO:0005887|GO:0007196|GO:0007215|GO:0007216|GO:0007268|GO:0008066|GO:0015277|GO:0030054|GO:0030424|GO:0030425|GO:0032839|GO:0035235|GO:0042391|GO:0043195|GO:0043204|GO:0045211|GO:0051967	chr1	HGNC:4581|MIM:138243|HPRD:00691|Vega:OTTHUMG00000004189	glutamate receptor, ionotropic, kainate 3	37499844	protein-coding	2890|2891|2892|2893|2894|2895|2897|2898|2901	37261128	-
100422898	0	0	0	0	0	0	0	0	0	0	0	0	MIR4255		100422898	ENSG00000264698		chr1	HGNC:38187|miRBase:MI0015863	microRNA 4255	37627235	miscRNA		37627164	+
100873282	0	0	0	0	0	0	0	0	0	0	0	0	RNA5SP43	RN5S43	100873282			chr1	HGNC:42819	RNA, 5S ribosomal pseudogene 43	37730387	pseudo		37730278	-
100270903	0	0	0	0	0	0	0	0	0	0	0	0	RPS29P6	RPS29_1_32	100270903			chr1	HGNC:35718	ribosomal protein S29 pseudogene 6	37796580	pseudo		37796453	+
728431	0	0	0	0	0	0	0	0	0	0	0	0	LOC728431		728431	ENSG00000233621		chr1		uncharacterized LOC728431	37940044	miscRNA		37920480	-
80149	8	13	6	12	11	16	2.96435	3.74736	2.54949	3.69654	3.42382	3.8418	ZC3H12A	MCPIP|MCPIP1|RP3-423B22.1|dJ423B22.1	80149	ENSG00000163874	GO:0001525|GO:0004519|GO:0005515|GO:0005634|GO:0005730|GO:0005737|GO:0005886|GO:0006915|GO:0010508|GO:0010628|GO:0010629|GO:0010884|GO:0030154|GO:0032088|GO:0032715|GO:0032720|GO:0043031|GO:0045019|GO:0045600|GO:0046872|GO:0071222|GO:2000379	chr1	HGNC:26259|MIM:610562|HPRD:08021|Vega:OTTHUMG00000004221	zinc finger CCCH-type containing 12A	37949978	protein-coding	23351|340554|57523|85463|9683	37940119	+
64769	62	55.5333	63.5	55.8333	55.8333	66.0833	5.91855	5.8422	5.95321	5.91463	5.76744	5.88802	MEAF6	C1orf149|CENP-28|EAF6|NY-SAR-91	64769		GO:0005515|GO:0005634|GO:0005730|GO:0005737|GO:0005813|GO:0006351|GO:0006355|GO:0035267|GO:0043968|GO:0043981|GO:0043982|GO:0043983|GO:0043984|GO:0044154|GO:0070776	chr1	HGNC:25674|MIM:611001|HPRD:13347	MYST/Esa1-associated factor 6	37980420	protein-coding		37955561	-
100847010	0	0	0	0	0	0	0	0	0	0	0	0	MIR5581		100847010			chr1	HGNC:43527|miRBase:MI0019136	microRNA 5581	37966595	miscRNA		37966536	-
79753	16.3333	16	17.5	8.65714	14.5	18.5	3.9941	4.04692	4.09381	3.22547	3.82237	4.05125	SNIP1	PMRED	79753		GO:0005515|GO:0005634|GO:0005730|GO:0005737|GO:0006355|GO:0007249|GO:0035196	chr1	HGNC:30587|MIM:608241|HPRD:06999	Smad nuclear interacting protein 1	38019945	protein-coding		38000050	-
2496	0	0	0	0	0	0	0	0	0	0	0	0	FTH1P1	FTHL1	2496			chr1	HGNC:3979	ferritin, heavy polypeptide 1 pseudogene	38011059	pseudo		38010164	+
100131572	0	0	0	0	0	0	0	0	0	0	0	0	RPS27P9	RPS27_1_33	100131572			chr1	HGNC:36964	ribosomal protein S27 pseudogene 9	38022154	pseudo		38021816	+
7802	1.53353	1.36211	1.5	3.17969	2.84397	1.86211	0.58121	0.492754	0.549489	1.78046	1.47229	0.738735	DNALI1	P28|dJ423B22.5|hp28	7802	ENSG00000163879	GO:0003777|GO:0005737|GO:0005858|GO:0005930|GO:0006928|GO:0007338	chr1	HGNC:14353|MIM:602135|HPRD:03681|Vega:OTTHUMG00000004222	dynein, axonemal, light intermediate chain 1	38032458	protein-coding		38022520	+
29889	363.7	342.029	320.477	273.442	317.58	333.529	8.47096	8.46489	8.2886	8.20667	8.27536	8.22347	GNL2	HUMAUANTIG|NGP1|Ngp-1	29889	ENSG00000134697	GO:0003924|GO:0005525|GO:0005634|GO:0005730|GO:0006184|GO:0008150|GO:0042254	chr1	HGNC:29925|MIM:609365|HPRD:11006|Vega:OTTHUMG00000004322	guanine nucleotide binding protein-like 2 (nucleolar)	38061586	protein-coding		38032413	-
284654	78.2791	70.1115	81.0266	70.4161	79.1958	73.2677	6.25491	6.17849	6.30485	6.24941	6.27174	6.03691	RSPO1	CRISTIN3|RSPO	284654	ENSG00000169218	GO:0002090|GO:0005102|GO:0005515|GO:0005615|GO:0005634|GO:0007140|GO:0008201|GO:0010468|GO:0030177|GO:0060070|GO:0090263|GO:2000052|GO:2000254	chr1	HGNC:21679|MIM:609595|HPRD:08288|Vega:OTTHUMG00000004321	R-spondin 1	38100595	protein-coding	340419|343637	38076951	-
54955	6.58333	6.16	11.3857	8.11905	7.37857	8.16667	2.68317	2.66985	3.47368	3.13289	2.84773	2.87155	C1orf109		54955	ENSG00000116922		chr1	HGNC:26039|MIM:614799|HPRD:07918|Vega:OTTHUMG00000004323	chromosome 1 open reading frame 109	38156267	protein-coding		38147242	-
55143	91	69.1667	76.4714	85	89.6667	85.4714	6.47215	6.15892	6.22138	6.52097	6.45089	6.25917	CDCA8	BOR|BOREALIN|DasraB|MESRGP	55143	ENSG00000134690	GO:0000089|GO:0000278|GO:0000775|GO:0005515|GO:0005634|GO:0005730|GO:0005825|GO:0005829|GO:0007067|GO:0010369|GO:0030496|GO:0032133|GO:0043234|GO:0051276|GO:0051301	chr1	HGNC:14629|MIM:609977|HPRD:13017|Vega:OTTHUMG00000004320	cell division cycle associated 8	38175391	protein-coding		38158073	+
284656	0	0	1	1	2	0	0	0	0	0.111578	0.964387	0	EPHA10		284656	ENSG00000183317	GO:0005003|GO:0005005|GO:0005515|GO:0005524|GO:0005576|GO:0005887|GO:0008150|GO:0016021	chr1	HGNC:19987|MIM:611123|HPRD:08163|Vega:OTTHUMG00000004325	EPH receptor A10	38230824	protein-coding	1969|2041|2042|2043|2044|2045|2046|2047|2048|2049|2050|2051|285220	38181646	-
391026	0	0	0	0	0	0	0	0	0	0	0	0	ACTN4P2		391026			chr1	HGNC:44032	actinin, alpha 4 pseudogene 2	38245184	pseudo		38232107	+
100129497	0	0	0	0	0	0	0	0	0	0	0	0	LOC100129497		100129497			chr1		methyltransferase like 21D pseudogene	38248557	pseudo		38247888	-
149175	33.75	28.5	52	34	38	32.5	5.04117	4.87981	5.66497	5.19904	5.21231	4.86417	MANEAL	RP11-109P14.3	149175	ENSG00000185090	GO:0000139|GO:0016021|GO:0016787	chr1	HGNC:26452|HPRD:08713|Vega:OTTHUMG00000004317	mannosidase, endo-alpha-like	38267278	protein-coding	79694	38259774	+
79693	35.95	34.8333	35.5429	37.0143	32.5	46.1667	5.13227	5.16931	5.11601	5.32159	4.98675	5.37058	YRDC	DRIP3|IRIP|RP11-109P14.4|SUA5	79693	ENSG00000196449	GO:0003725|GO:0005739|GO:0016020|GO:0051051	chr1	HGNC:28905|MIM:612276|HPRD:18313|Vega:OTTHUMG00000004318	yrdC domain containing (E. coli)	38273865	protein-coding		38268614	-
127687	156.837	117.398	148.149	141.306	139.707	163.282	7.25748	6.92218	7.17543	7.25425	7.09065	7.19303	C1orf122	ALAESM	127687	ENSG00000197982		chr1	HGNC:24789|HPRD:13508|Vega:OTTHUMG00000004319	chromosome 1 open reading frame 122	38275126	protein-coding		38273473	+
4520	68.5	54.3333	58	55	61.2	54	6.06238	5.81068	5.82251	5.89294	5.89985	5.59669	MTF1	MTF-1|ZRF	4520	ENSG00000188786	GO:0000979|GO:0001047|GO:0003677|GO:0003700|GO:0003713|GO:0005515|GO:0005634|GO:0005730|GO:0006351|GO:0006357|GO:0006979|GO:0010038|GO:0035035|GO:0045944|GO:0046686|GO:0046872	chr1	HGNC:7428|MIM:600172|HPRD:02546|Vega:OTTHUMG00000004439	metal-regulatory transcription factor 1	38325292	protein-coding	148979|169792|2735|2736|2737|57862|7545|7546|7547|7629|7702|84107|84662|85416	38275239	-
100270826	0	0	0	0	0	0	0	0	0	0	0	0	RPS2P13	RPS2_1_34	100270826			chr1	HGNC:36021	ribosomal protein S2 pseudogene 13	38307352	pseudo		38306517	+
3633	5.83333	8	7.5	11	8.95	7.25	2.50867	3.04692	2.87142	3.57101	3.12627	2.69978	INPP5B	5PTase	3633	ENSG00000204084	GO:0001701|GO:0004439|GO:0005515|GO:0005737|GO:0005793|GO:0005794|GO:0005829|GO:0005886|GO:0007264|GO:0007283|GO:0015630|GO:0016020|GO:0016021|GO:0030317|GO:0030670|GO:0031901|GO:0043647|GO:0044281|GO:0046856|GO:0046872|GO:0051056|GO:0052658|GO:0070613	chr1	HGNC:6077|MIM:147264|HPRD:00924	inositol polyphosphate-5-phosphatase, 75kDa	38412729	protein-coding	27124|3635.chr2.1|3635.chr2.2|3636|4952|51763|56623|8867|8871	38326369	-
10946	120.939	124.533	134.642	124.709	127.582	113.672	6.88249	7.0073	7.03751	7.074	6.95967	6.67053	SF3A3	PRP9|PRPF9|SAP61|SF3a60	10946		GO:0000375|GO:0000389|GO:0000398|GO:0003676|GO:0005515|GO:0005634|GO:0005654|GO:0005681|GO:0005730|GO:0006397|GO:0008270|GO:0008380|GO:0010467|GO:0016607|GO:0071013	chr1	HGNC:10767|MIM:605596|HPRD:10411	splicing factor 3a, subunit 3, 60kDa	38455761	protein-coding		38422652	-
2275	8	9	3	6.78571	15	7	2.96435	3.21684	1.54949	2.87408	3.87128	2.64916	FHL3	SLIM2	2275	ENSG00000183386	GO:0001725|GO:0003779|GO:0005634|GO:0007517|GO:0008270|GO:0030018|GO:0030036	chr1	HGNC:3704|MIM:602790|HPRD:09101|Vega:OTTHUMG00000004434	four and a half LIM domains 3	38471187	protein-coding	10611|11155|2273|2274|3987|55679|5829|7041|9260|9404|9457|96626	38462442	-
51118	128.55	123.15	97.6166	93.7667	106.788	121.417	6.97054	6.99119	6.57358	6.66258	6.70299	6.76562	UTP11L	CGI94	51118	ENSG00000183520	GO:0005515|GO:0005615|GO:0005634|GO:0005730|GO:0005737|GO:0006364|GO:0007399|GO:0032040|GO:0048011|GO:0097194|GO:2001272	chr1	HGNC:24329|MIM:609440|HPRD:16711|Vega:OTTHUMG00000004435	UTP11-like, U3 small nucleolar ribonucleoprotein, (yeast)	38490497	protein-coding		38478384	+
5453	0	1	0	0	0.2	1	0	0.0469155	0	0	0	0	POU3F1	OCT6|OTF6|SCIP	5453	ENSG00000185668	GO:0001105|GO:0003700|GO:0005634|GO:0005667|GO:0008366|GO:0010628|GO:0022011|GO:0030216|GO:0030900|GO:0043565|GO:0045893	chr1	HGNC:9214|MIM:602479|HPRD:03921|Vega:OTTHUMG00000000485	POU class 3 homeobox 1	38512450	protein-coding	11281|134187|25833|5449|5451|5452|5454|5456|5457|5458|5459|5460|5462	38509523	-
100500801	0	0	0	0	0	0	0	0	0	0	0	0	MIR3659		100500801	ENSG00000265596		chr1	HGNC:38882|miRBase:MI0016060	microRNA 3659	38555001	miscRNA		38554903	+
339442	0	0	0	0	0	0	0	0	0	0	0	0	LOC339442		339442	ENSG00000237290		chr1		uncharacterized LOC339442	38680439	miscRNA		38674706	-
100418964	0	0	0	0	0	0	0	0	0	0	0	0	TUBB6P1		100418964			chr1	HGNC:42342	tubulin, beta 6 class V pseudogene 1	38850102	pseudo		38849519	-
400750	0	0	0	0	0	0	0	0	0	0	0	0	LOC400750		400750			chr1		heat shock 70kDa protein 5 (glucose-regulated protein, 78kDa) pseudogene	39176561	pseudo		39174602	+
64121	119.167	123.5	152.972	128.5	146.5	138.5	6.86119	6.99528	7.22165	7.1172	7.15914	6.95554	RRAGC	GTR2|RAGC|TIB929	64121		GO:0000287|GO:0003924|GO:0005515|GO:0005525|GO:0005634|GO:0005737|GO:0005764|GO:0006184|GO:0006351|GO:0006915|GO:0007264|GO:0008380|GO:0016049|GO:0019003|GO:0034613|GO:0046982|GO:0071230	chr1	HGNC:19902|MIM:608267|HPRD:12198	Ras-related GTP binding C	39325495	protein-coding		39303869	-
100527950	25.4976	23.75	19.5833	24.1464	24.6667	27.4536	4.63664	4.61677	4.25608	4.70532	4.58888	4.62072	GJA9-MYCBP		100527950			chr1		GJA9-MYCBP readthrough	39347298	miscRNA		39328162	-
26292	23.0857	23.25	19.4548	22.2702	23.6667	26.7964	4.49328	4.58607	4.24658	4.58862	4.52917	4.58577	MYCBP	AMY-1	26292		GO:0003713|GO:0005515|GO:0005634|GO:0005737|GO:0005739|GO:0005813|GO:0006351|GO:0006355|GO:0007283	chr1	HGNC:7554|MIM:606535|HPRD:08406|Vega:OTTHUMG00000000484	MYC binding protein	39339050	protein-coding		39328162	-
81025	2	0.5	0.871429	2	1	1	0.964351	0	0	1.11158	0	0	GJA9	CX58|CX59|GJA10	81025	ENSG00000131233	GO:0005922|GO:0007154|GO:0016021	chr1	HGNC:19155|MIM:611923|HPRD:13578	gap junction protein, alpha 9, 59kDa	39347298	protein-coding	10052|10804|127534|2697|2701|2702|2703|2705|2706|2707|2709|375519|57165|84694	39339739	-
54933	6	3	2	4.5	1.21429	0	2.54931	1.63188	0.964526	2.2815	0.244495	0	RHBDL2	RRP2	54933	ENSG00000158315	GO:0004252|GO:0005886|GO:0006508|GO:0016021	chr1	HGNC:16083|MIM:608962|HPRD:07151	rhomboid, veinlet-like 2 (Drosophila)	39407502	protein-coding	162494|9028	39351478	-
100288425	0	0	0	0	0	0	0	0	0	0	0	0	LOC100288425		100288425			chr1		eukaryotic translation initiation factor 1 pseudogene	39424597	pseudo		39423950	-
79647	115.7	127.183	127.233	121.798	134.4	120.2	6.8186	7.03768	6.95586	7.03992	7.03478	6.75109	AKIRIN1	C1orf108|RP11-781D11.2|STRF2	79647	ENSG00000174574	GO:0005634|GO:0005730|GO:0031965|GO:0043231	chr1	HGNC:25744|MIM:615164|HPRD:07787|Vega:OTTHUMG00000007496	akirin 1	39471737	protein-coding	55122	39456916	+
4725	442.167	393.25	446.166	421.166	433.5	456.008	8.7528	8.66622	8.76596	8.82982	8.72428	8.67472	NDUFS5	CI-15k|CI15K	4725	ENSG00000168653	GO:0005739|GO:0005743|GO:0005747|GO:0005758|GO:0006120|GO:0008137|GO:0022904|GO:0032981|GO:0044237|GO:0044281	chr1	HGNC:7712|MIM:603847|HPRD:11961|Vega:OTTHUMG00000007497	NADH dehydrogenase (ubiquinone) Fe-S protein 5, 15kDa (NADH-coenzyme Q reductase)	39500308	protein-coding		39491967	+
101929487	0	0	0	0	0	0	0	0	0	0	0	0	LOC101929487		101929487			chr1		uncharacterized LOC101929487	39513682	miscRNA		39506806	+
23499	471.58	437.233	498.589	449.264	466.135	551.316	8.84571	8.81918	8.92623	8.923	8.82899	8.94853	MACF1	ABP620|ACF7|MACF|OFC4	23499	ENSG00000127603	GO:0001707|GO:0003779|GO:0005509|GO:0005515|GO:0005737|GO:0005794|GO:0005856|GO:0005874|GO:0005886|GO:0006200|GO:0006620|GO:0006928|GO:0007050|GO:0007163|GO:0008017|GO:0008150|GO:0010632|GO:0015629|GO:0016055|GO:0016887|GO:0030177|GO:0032587|GO:0032886|GO:0042060|GO:0043001|GO:0051015|GO:0051893	chr1	HGNC:13664|MIM:608271|HPRD:09750|Vega:OTTHUMG00000007754	microtubule-actin crosslinking factor 1	39952810	protein-coding	1832|2125|5339|5493|645027|667	39549839	+
100873283	0	0	0	0	0	0	0	0	0	0	0	0	RNA5SP44	RN5S44	100873283			chr1	HGNC:42820	RNA, 5S ribosomal pseudogene 44	39619968	pseudo		39619836	-
100292290	0	0	0	0	0	0	0	0	0	0	0	0	LOC100292290		100292290			chr1		heat shock 10kDa protein 1 (chaperonin 10) pseudogene	39770591	pseudo		39769579	-
643314	37	35.6667	40.8333	42.4022	52	50.45	5.1738	5.20342	5.3162	5.51764	5.66483	5.49858	KIAA0754		643314	ENSG00000255103		chr1	HGNC:29111|Vega:OTTHUMG00000166964	KIAA0754	39882154	protein-coding		39875176	+
353500	4.5	10	6.36087	4.97857	6.75	6	2.13428	3.36884	2.63375	2.42731	2.71927	2.42676	BMP8A		353500		GO:0001503|GO:0002024|GO:0005125|GO:0005615|GO:0008083|GO:0030154|GO:0040007|GO:0046676|GO:0051216|GO:2000505	chr1	HGNC:21650|HPRD:16555	bone morphogenetic protein 8a	39995541	protein-coding		39957318	+
192217	0	0	0	0	0	0	0	0	0	0	0	0	OXCT2P1	OXCT2P	192217			chr1	HGNC:21627	3-oxoacid CoA transferase 2 pseudogene 1	39982339	pseudo		39980535	+
728448	0	0	0.00373134	0	0	0	0	0	0	0	0	0	PPIEL	PPIEP1	728448			chr1	HGNC:33195	peptidylprolyl isomerase E-like pseudogene	40025370	pseudo		39987952	-
8761	998.117	956.871	972.981	864.451	1030	1024.87	9.92742	9.9491	9.89079	9.86722	9.97282	9.84302	PABPC4	APP-1|APP1|PABP4|iPABP	8761	ENSG00000090621	GO:0000166|GO:0005515|GO:0005634|GO:0005737|GO:0006396|GO:0006401|GO:0006412|GO:0007596|GO:0008143|GO:0008266|GO:0010494|GO:0017130|GO:0030529	chr1	HGNC:8557|MIM:603407|HPRD:04557|Vega:OTTHUMG00000009097	poly(A) binding protein, cytoplasmic 4 (inducible form)	40042521	protein-coding	132430|140886|1993|1994|1995|1996|26986|27303|5937|80336	40026485	-
101929516	0	0	0	0	0	0	0	0	0	0	0	0	LOC101929516		101929516			chr1		uncharacterized LOC101929516	40039201	miscRNA		40031579	+
677834	0	0	0	0.357143	0	0	0	0	0	0	0	0	SNORA55	ACA55	677834			chr1	HGNC:32649	small nucleolar RNA, H/ACA box 55	40033182	snoRNA		40033046	-
26508	9	10	8	6	8	13	3.13428	3.36884	2.96453	2.69654	2.96439	3.54224	HEYL	HESR3|HEY3|HRT3|bHLHb33	26508		GO:0000979|GO:0000983|GO:0000988|GO:0001077|GO:0001106|GO:0003151|GO:0003181|GO:0003184|GO:0003198|GO:0003203|GO:0003208|GO:0003700|GO:0003714|GO:0005515|GO:0005634|GO:0005654|GO:0005737|GO:0007219|GO:0008134|GO:0014031|GO:0032835|GO:0035914|GO:0035939|GO:0042803|GO:0045666|GO:0045892|GO:0045944|GO:0046982|GO:0050683|GO:0060317|GO:0060412|GO:0060766|GO:0071773|GO:0072014|GO:2000824	chr1	HGNC:4882|MIM:609034|HPRD:16419	hairy/enhancer-of-split related with YRPW motif-like	40105348	protein-coding		40089103	-
84618	0	0	0	0	0	0	0	0	0	0	0	0	NT5C1A	CN-I|CN-IA|CN1|CN1A|CNI	84618	ENSG00000116981	GO:0000166|GO:0000287|GO:0005829|GO:0006144|GO:0006195|GO:0006206|GO:0008253|GO:0009116|GO:0009128|GO:0044281|GO:0046085|GO:0046135|GO:0055086	chr1	HGNC:17819|MIM:610525|HPRD:14844|Vega:OTTHUMG00000009244	5'-nucleotidase, cytosolic IA	40137710	protein-coding	93034	40124793	-
51440	1	3	3	0	2	5	0	1.63188	1.54949	0	0.964387	2.16373	HPCAL4	HLP4	51440	ENSG00000116983	GO:0005246|GO:0005509|GO:0005622|GO:0007417|GO:0008022|GO:0019904	chr1	HGNC:18212|HPRD:17113|Vega:OTTHUMG00000009246	hippocalcin like 4	40157382	protein-coding	23413|2978|30818|30819|30820|3208|3241|7447|80333|83988|9626	40144320	-
100128091	0	0	0	0	0	0	0	0	0	0	0	0	LOC100128091		100128091			chr1		coiled-coil domain containing 25 pseudogene	40184265	pseudo		40183700	+
10450	61.0833	50.4943	69.6667	53.5497	64.5	61.0155	5.89706	5.70496	6.08692	5.85439	5.97561	5.7729	PPIE	CYP-33|CYP33	10450	ENSG00000084072	GO:0000166|GO:0000398|GO:0000413|GO:0003723|GO:0003755|GO:0005515|GO:0005634|GO:0006355|GO:0006457|GO:0016018|GO:0045070|GO:0071013	chr1	HGNC:9258|MIM:602435|HPRD:03893|Vega:OTTHUMG00000009248	peptidylprolyl isomerase E (cyclophilin E)	40229586	protein-coding	10105|164022|400966|5478|5903|644591|645142|653489|653505|653598|729540|84220	40204517	+
656	0	1.5	1	0	1	0.317857	0	0.631878	0	0	0	0	BMP8B	BMP8|OP2	656		GO:0001501|GO:0001503|GO:0005125|GO:0005615|GO:0008083|GO:0030154|GO:0040007|GO:0051216	chr1	HGNC:1075|MIM:602284|HPRD:03792	bone morphogenetic protein 8b	40254533	protein-coding		40223903	-
64064	0	1	0	0	0	1	0	0.0469155	0	0	0	0	OXCT2	SCOTT	64064	ENSG00000198754	GO:0005739|GO:0008260|GO:0031514|GO:0046952	chr1	HGNC:18606|MIM:610289|HPRD:15093|Vega:OTTHUMG00000009249	3-oxoacid CoA transferase 2	40237020	protein-coding	5019	40235197	-
101929536	0	0	0	0	0	0	0	0	0	0	0	0	LOC101929536		101929536			chr1		atherin-like	40255843	protein-coding		40254654	+
54802	31.4619	26.6	43.3333	36.5	32.7857	40.5	4.93988	4.78027	5.40193	5.3014	4.99938	5.18165	TRIT1	IPT|MOD5	54802	ENSG00000043514	GO:0005524|GO:0005575|GO:0005739|GO:0008033|GO:0046872|GO:0052381	chr1	HGNC:20286|HPRD:18226|Vega:OTTHUMG00000009245	tRNA isopentenyltransferase 1	40349183	protein-coding		40306706	-
4610	4	6	5.5	9	9.5	19	1.96435	2.63188	2.42396	3.2815	3.21231	4.08973	MYCL	LMYC|MYCL1|bHLHe38	4610	ENSG00000116990	GO:0003677|GO:0003700|GO:0005634|GO:0006355|GO:0046983	chr1	HGNC:7555|MIM:164850|HPRD:01279|Vega:OTTHUMG00000009243	v-myc avian myelocytomatosis viral oncogene lung carcinoma derived homolog	40367687	protein-coding	4609|4613	40361096	-
84879	13	22.3333	20	15.5	11	9.5	3.66479	4.52804	4.28645	4.06578	3.42382	3.08973	MFSD2A	MFSD2	84879	ENSG00000168389	GO:0005789|GO:0005886|GO:0006810|GO:0016021	chr1	HGNC:25897|MIM:614397|HPRD:07861|Vega:OTTHUMG00000009293	major facilitator superfamily domain containing 2A	40435640	protein-coding	388931	40420784	+
650901	0	0	0	0	0	0	0	0	0	0	0	0	RPS2P12	RPS2_2_35	650901			chr1	HGNC:36546	ribosomal protein S2 pseudogene 12	40429113	pseudo		40428196	+
10487	371.7	366.986	389.815	321.964	400.107	402.071	8.50235	8.56649	8.57117	8.44233	8.60863	8.49311	CAP1	CAP|CAP1-PEN	10487	ENSG00000131236	GO:0001667|GO:0002576|GO:0003779|GO:0005886|GO:0006898|GO:0007163|GO:0007165|GO:0007190|GO:0007411|GO:0007596|GO:0030036|GO:0030168|GO:0030864	chr1	HGNC:20040|HPRD:09869|Vega:OTTHUMG00000004493	CAP, adenylate cyclase-associated protein 1 (yeast)	40538321	protein-coding	10486	40506255	+
5538	83.4032	80.5	100.682	76.695	102	90.2767	6.34638	6.37783	6.61819	6.37264	6.63681	6.33808	PPT1	CLN1|INCL|PPT	5538	ENSG00000131238	GO:0002084|GO:0005576|GO:0005615|GO:0005634|GO:0005764|GO:0005794|GO:0005829|GO:0006309|GO:0006898|GO:0006907|GO:0007042|GO:0007269|GO:0007399|GO:0007420|GO:0007601|GO:0007625|GO:0008021|GO:0008306|GO:0008344|GO:0008474|GO:0015031|GO:0016042|GO:0016290|GO:0030149|GO:0030163|GO:0030308|GO:0030424|GO:0030425|GO:0031579|GO:0032429|GO:0043025|GO:0043066|GO:0043524|GO:0044257|GO:0045121|GO:0048260|GO:…	chr1	HGNC:9325|MIM:600722|HPRD:07203|Vega:OTTHUMG00000004495	palmitoyl-protein thioesterase 1	40563142	protein-coding	100532746|80864|9374	40538382	-
728602	0	0	0	0	0	0	0	0	0	0	0	0	LOC728602		728602			chr1		ornithine decarboxylase antizyme 1 pseudogene	40599118	pseudo		40598434	+
6018	55	60.5	66	55	52	81	5.74571	5.96578	6.00892	5.89294	5.66483	6.18165	RLF	ZN-15L|ZNF292L	6018	ENSG00000117000	GO:0003677|GO:0005515|GO:0005634|GO:0006351|GO:0006355|GO:0008270|GO:0009294|GO:0015074|GO:0045893|GO:0045944|GO:0051276	chr1	HGNC:10025|MIM:180610|HPRD:01614|Vega:OTTHUMG00000005763	rearranged L-myc fusion	40706593	protein-coding	23036|55279	40627041	+
127391	0	0	0	0	0	0	0	0	0	0	0	0	TMCO2	dJ39G22.2	127391	ENSG00000188800	GO:0016021	chr1	HGNC:23312|HPRD:18369|Vega:OTTHUMG00000005764	transmembrane and coiled-coil domains 2	40717365	protein-coding		40713573	+
10269	63.8333	55	56.3333	55	40.8333	62.0857	5.96059	5.82827	5.78044	5.89294	5.31606	5.79799	ZMPSTE24	FACE-1|FACE1|HGPS|PRO1|STE24|Ste24p	10269	ENSG00000084073	GO:0004222|GO:0005637|GO:0005789|GO:0006508|GO:0006998|GO:0008235|GO:0016021|GO:0030327|GO:0046872|GO:0071586	chr1	HGNC:12877|MIM:606480|HPRD:07349|Vega:OTTHUMG00000005762	zinc metallopeptidase STE24	40759856	protein-coding		40723722	+
1298	1	0	4	3	3	1	0	0	1.96453	1.69654	1.54935	0	COL9A2	DJ39G22.4|EDM2|MED|STL5	1298	ENSG00000049089	GO:0001501|GO:0005576|GO:0005594|GO:0005788|GO:0007411|GO:0022617|GO:0030020|GO:0030198|GO:0030574	chr1	HGNC:2218|MIM:120260|HPRD:00373|Vega:OTTHUMG00000005761	collagen, type IX, alpha 2	40782939	protein-coding	1297|1299|1305|1307|169044|81578|84570|91522	40766163	-
388621	0	0	0	0	0	0	0	0	0	0	0	0	RPL21P20	RPL21_3_36	388621			chr1	HGNC:36582	ribosomal protein L21 pseudogene 20	40799270	pseudo		40798714	-
64744	16.6667	21.8333	30.3333	13.5	19.2083	24	4.02324	4.49538	4.88736	3.86647	4.22805	4.42676	SMAP2	RP1-228H13.3|SMAP1L	64744	ENSG00000084070	GO:0005634|GO:0005730|GO:0005737|GO:0008060|GO:0008270|GO:0032312	chr1	HGNC:25082|HPRD:12442|Vega:OTTHUMG00000007301	small ArfGAP2	40888998	protein-coding	11033|55803|60682	40839378	+
65243	1	0	2	1	1	1	0	0	0.964526	0.111578	0	0	ZFP69B	RP11-656D10.1|ZKSCAN23B|ZNF643|ZSCAN54B	65243	ENSG00000187801	GO:0003677|GO:0003700|GO:0005634|GO:0006351|GO:0046872	chr1	HGNC:28053|HPRD:15884|Vega:OTTHUMG00000007302	ZFP69 zinc finger protein B	40929390	protein-coding	23619|339559|84874	40916337	+
339559	1	4	5	3	4	3	0	2.04692	2.28645	1.69654	1.96439	1.42676	ZFP69	RP11-656D10.2|ZFP69A|ZKSCAN23A|ZNF642|ZSCAN54A	339559	ENSG00000187815	GO:0003677|GO:0005634|GO:0006351|GO:0006355|GO:0046872	chr1	HGNC:24708|HPRD:15883|Vega:OTTHUMG00000007303	ZFP69 zinc finger protein	40962015	protein-coding	23619|65243|84874	40943302	+
64789	7.5	8.5	7	3.25	6.2	11	2.87124	3.13438	2.77188	1.81202	2.59666	3.30123	EXO5	C1orf176|DEM1|Exo V|hExo5	64789	ENSG00000164002	GO:0003677|GO:0005634|GO:0005829|GO:0008310|GO:0036297|GO:0042803|GO:0045145|GO:0046872|GO:0051539	chr1	HGNC:26115|HPRD:07955|Vega:OTTHUMG00000007305	exonuclease 5	40982214	protein-coding		40974433	+
127396	4.27071	2	2.5	5	5.16667	2.33333	2.05883	1.04692	1.28645	2.43351	2.33362	1.06419	ZNF684		127396	ENSG00000117010	GO:0003677|GO:0005634|GO:0006351|GO:0006355|GO:0046872	chr1	HGNC:28418|HPRD:11328|Vega:OTTHUMG00000007359	zinc finger protein 684	41013841	protein-coding		40997233	+
100328982	0	0	0	0	0	0	0	0	0	0	0	0	LOC100328982		100328982			chr1		eukaryotic translation initiation factor 2, subunit 3 gamma, 52kDa pseudogene	41026732	pseudo		41025012	+
728633	0	0	0	0	0	0	0	0	0	0	0	0	GTF2F2P2		728633			chr1	HGNC:39092	general transcription factor IIF, polypeptide 2 pseudogene 2	41059995	pseudo		41059305	-
9783	6.2	11.8333	7.16667	6	10	9.2	2.59662	3.6117	2.80583	2.69654	3.28632	3.04343	RIMS3	NIM3|RIM3	9783	ENSG00000117016	GO:0006836|GO:0006887|GO:0030054|GO:0042391|GO:0044325|GO:0045202	chr1	HGNC:21292|MIM:611600|HPRD:17976|Vega:OTTHUMG00000007453	regulating synaptic membrane exocytosis 3	41131324	protein-coding	140730|22999	41086352	-
100130557	0	0	0	0	0	0	0	0	0	0	0	0	LOC100130557		100130557			chr1		uncharacterized LOC100130557	41157933	miscRNA		41154752	-
4802	40.1455	22	38.5	35.1667	38	38.5	5.29152	4.50635	5.23131	5.24772	5.21231	5.10859	NFYC	CBF-C|CBFC|H1TF2A|HAP5|HSM|NF-YC	4802	ENSG00000066136	GO:0003677|GO:0003700|GO:0003713|GO:0005515|GO:0005634|GO:0005654|GO:0006351|GO:0006355|GO:0006357|GO:0006457|GO:0016602|GO:0043565|GO:0044255|GO:0044281|GO:0045893|GO:0046982	chr1	HGNC:7806|MIM:605344|Vega:OTTHUMG00000007729	nuclear transcription factor Y, gamma	41237276	protein-coding		41157242	+
407034	0	0	0	0	0	0	0	0	0	0	0	0	MIR30E	MIRN30E	407034			chr1	HGNC:31629|miRBase:MI0000749	microRNA 30e	41220118	miscRNA		41220027	+
407031	0	0	0	0	0	0	0	0	0	0	0	0	MIR30C1	MIRN30C1	407031			chr1	HGNC:31626|MIM:615151|miRBase:MI0000736	microRNA 30c-1	41223044	miscRNA		41222956	+
9132	0	3	2	0	1	4	0	1.63188	0.964526	0	0	1.8418	KCNQ4	DFNA2|DFNA2A|KV7.4	9132	ENSG00000117013	GO:0005251|GO:0005267|GO:0005886|GO:0006813|GO:0007268|GO:0007605|GO:0008076|GO:0009925|GO:0042472	chr1	HGNC:6298|MIM:603537|HPRD:04641|Vega:OTTHUMG00000007730	potassium voltage-gated channel, KQT-like subfamily, member 4	41306124	protein-coding	3784|3785|3786|56479	41249684	+
163732	172.669	154.228	136.989	166.782	151.962	143.041	7.39621	7.31583	7.06245	7.49339	7.21196	7.00209	CITED4		163732	ENSG00000179862	GO:0003713|GO:0005634|GO:0005737|GO:0006351|GO:0043627|GO:0045893	chr1	HGNC:18696|MIM:606815|HPRD:06011|Vega:OTTHUMG00000007728	Cbp/p300-interacting transactivator, with Glu/Asp-rich carboxy-terminal domain, 4	41328018	protein-coding	10370|4435	41326728	-
100128362	0	0	0	0	0	0	0	0	0	0	0	0	LOC100128362		100128362			chr1		protein phosphatase 2, catalytic subunit, alpha isozyme pseudogene	41405432	pseudo		41403774	-
1503	87.9929	64.6155	70.0238	81.796	81.9571	87.2453	6.42366	6.06072	6.0943	6.46554	6.32118	6.28881	CTPS1	CTPS	1503	ENSG00000171793	GO:0003883|GO:0005524|GO:0005575|GO:0005829|GO:0006139|GO:0006241|GO:0006541|GO:0015949|GO:0042493|GO:0044210|GO:0044281|GO:0055086	chr1	HGNC:2519|MIM:123860|HPRD:00465|Vega:OTTHUMG00000005712	CTP synthase 1	41478237	protein-coding	56474	41444971	+
100507178	7	3.57697	7.07627	3.03731	3.98214	3.25	2.77171	1.88565	2.78751	1.71437	1.95793	1.54224	SLFNL1-AS1		100507178			chr1	HGNC:44126	SLFNL1 antisense RNA 1	41509562	miscRNA		41480262	+
200172	0	0	0	0	0	0	0	0	0	0	0	0	SLFNL1		200172	ENSG00000171790	GO:0005524	chr1	HGNC:26313|HPRD:08044|Vega:OTTHUMG00000005719	schlafen-like 1	41487427	protein-coding		41481269	-
22955	8.75	9.5	8	10.5	16	12.5668	3.09363	3.29484	2.96453	3.5039	3.96439	3.49334	SCMH1	Scml3	22955	ENSG00000010803	GO:0003677|GO:0003700|GO:0005634|GO:0006338|GO:0006351|GO:0007283|GO:0009653|GO:0009952|GO:0010369|GO:0016458|GO:0045892	chr1	HGNC:19003|HPRD:11540|Vega:OTTHUMG00000005720	sex comb on midleg homolog 1 (Drosophila)	41707815	protein-coding	10389|26013|51460|54799|57713|6322|83746|84456|91133	41492871	-
100271138	0	0	0	0	0	0	0	0	0	0	0	0	RPL23AP17	RPL23A_3_37	100271138			chr1	HGNC:35904	ribosomal protein L23a pseudogene 17	41564805	pseudo		41564310	+
100271139	0	0	0	0	0	0	0	0	0	0	0	0	RPL36AP9	RPL36A_1_38	100271139			chr1	HGNC:35872	ribosomal protein L36a pseudogene 9	41730551	pseudo		41730173	-
100132074	7	7	3	5	6	3	2.77171	2.85427	1.54949	2.43351	2.54935	1.42676	FOXO6		100132074		GO:0003690|GO:0003705|GO:0005667|GO:0005829|GO:0006974|GO:0007389|GO:0008134|GO:0008285|GO:0008286|GO:0008301|GO:0009790|GO:0009888|GO:0016525|GO:0019901|GO:0043565|GO:0045944|GO:0048513|GO:0051090|GO:0051151	chr1	HGNC:24814|MIM:611457	forkhead box O6	41849263	protein-coding		41827603	+
100873284	0	0	0	0	0	0	0	0	0	0	0	0	RNA5SP45	RN5S45	100873284			chr1	HGNC:42821	RNA, 5S ribosomal pseudogene 45	41932699	pseudo		41932608	-
1907	23	22	17.9375	19.5	20	25	4.48791	4.50635	4.12943	4.39698	4.28632	4.48566	EDN2	ET2|PPET2	1907	ENSG00000127129	GO:0001516|GO:0002690|GO:0003058|GO:0003099|GO:0003100|GO:0005179|GO:0005576|GO:0005615|GO:0007166|GO:0007204|GO:0008284|GO:0010460|GO:0014824|GO:0014826|GO:0019221|GO:0019229|GO:0019722|GO:0030593|GO:0042116|GO:0042310|GO:0045987|GO:0048016|GO:0048246|GO:0060585	chr1	HGNC:3177|MIM:131241|HPRD:07173|Vega:OTTHUMG00000006362	endothelin 2	41950354	protein-coding	1906|1908	41944446	-
59269	33	32	6.77143	25	19	25.5	5.00874	5.04692	2.72399	4.75543	4.21231	4.51423	HIVEP3	KBP-1|KBP1|KRC|SHN3|Schnurri-3|ZAS3|ZNF40C	59269	ENSG00000127124	GO:0003677|GO:0005634|GO:0005737|GO:0006351|GO:0035914|GO:0045893|GO:0046872	chr1	HGNC:13561|MIM:606649|HPRD:09442|Vega:OTTHUMG00000006361	human immunodeficiency virus type I enhancer binding protein 3	42501596	protein-coding	128611|3096|3097	41972036	-
100418723	0	0	0	0	0	0	0	0	0	0	0	0	LOC100418723		100418723			chr1		KIAA1429 pseudogene	42009819	pseudo		42007739	+
644449	0	0	0	0	0	0	0	0	0	0	0	0	HNRNPFP1		644449			chr1	HGNC:48812	heterogeneous nuclear ribonucleoprotein F pseudogene 1	42508516	pseudo		42506216	+
2981	0	0	0	0	0	0	0	0	0	0	0	0	GUCA2B	GCAP-II|UGN	2981	ENSG00000044012	GO:0005576|GO:0006182|GO:0007588|GO:0007589|GO:0008048|GO:0045776	chr1	HGNC:4683|MIM:601271|HPRD:03170|Vega:OTTHUMG00000007024	guanylate cyclase activator 2B (uroguanylin)	42621495	protein-coding		42619092	+
2980	0	0	0	0	0	0	0	0	0	0	0	0	GUCA2A	GCAP-I|GUCA2|STARA	2980	ENSG00000197273	GO:0005179|GO:0005576|GO:0007165|GO:0030250	chr1	HGNC:4682|MIM:139392|HPRD:00767|Vega:OTTHUMG00000007023	guanylate cyclase activator 2A (guanylin)	42630395	protein-coding		42628362	-
22887	38	42.9429	50.5	45	46.5	61	5.21228	5.47126	5.62274	5.60343	5.50355	5.77254	FOXJ3		22887	ENSG00000198815	GO:0003690|GO:0003705|GO:0005667|GO:0007389|GO:0008134|GO:0008301|GO:0009790|GO:0009888|GO:0019904|GO:0043565|GO:0045893|GO:0048513|GO:0051090	chr1	HGNC:29178|HPRD:13549|Vega:OTTHUMG00000007026	forkhead box J3	42801548	protein-coding	1112|121643|139628|221937|2290|2294|2295|2302|283150|3344|3607|55810|8928|94234	42642210	-
284716	4	2.5	1.5	1	0	2	1.96435	1.36884	0.549489	0.111578	0	0.8418	RIMKLA	FAM80A|NAAGS|NAAGS-II	284716		GO:0005524|GO:0005737|GO:0006464|GO:0016881|GO:0046872|GO:0072590	chr1	HGNC:28725|HPRD:14656	ribosomal modification protein rimK-like family member A	42889900	protein-coding		42846468	+
100271143	0	0	0	0	0	0	0	0	0	0	0	0	RPS15AP8	RPS15A_2_39	100271143			chr1	HGNC:36887	ribosomal protein S15a pseudogene 8	42878495	pseudo		42878023	-
84217	0	0	0	0	0	3	0	0	0	0	0	1.42676	ZMYND12		84217	ENSG00000066185	GO:0005622|GO:0046872	chr1	HGNC:21192|HPRD:15740|Vega:OTTHUMG00000007333	zinc finger, MYND-type containing 12	42921938	protein-coding		42896001	-
79717	116.179	125.693	103	125.833	150	146.5	6.82455	7.02067	6.65103	7.08695	7.19321	7.03656	PPCS		79717	ENSG00000127125	GO:0004632|GO:0005829|GO:0006766|GO:0006767|GO:0009108|GO:0015937|GO:0015939|GO:0044281	chr1	HGNC:25686|MIM:609853|HPRD:07760|Vega:OTTHUMG00000007332	phosphopantothenoylcysteine synthetase	42939049	protein-coding		42922012	+
101929323	0	0	0	0	0	0	0	0	0	0	0	0	LOC101929323		101929323			chr1		coiled-coil domain-containing protein 30-like	42975817	protein-coding		42928953	+
100270904	0	0	0	0	0	0	0	0	0	0	0	0	RPS3AP11	RPS3A_1_40	100270904			chr1	HGNC:36825	ribosomal protein S3a pseudogene 11	42958184	pseudo		42957386	+
7115	0	0	0	0	0	0	0	0	0	0	0	0	TMSB4XP1	TMSL1	7115			chr1	HGNC:11883|HPRD:10271	thymosin beta 4, X-linked pseudogene 1	42966088	pseudo		42965452	-
728621	8	2.5	1.5	3.5	1	2.33333	2.96435	1.36884	0.549489	1.91893	0	1.06419	CCDC30	PFD6L|PFDN6L	728621	ENSG00000186409		chr1	HGNC:26103|HPRD:08632|Vega:OTTHUMG00000007334	coiled-coil domain containing 30	43120335	protein-coding		43000560	+
10465	51.1619	34.1586	40.3333	31	30.2439	35.2976	5.64135	5.14109	5.29843	5.06578	4.88296	4.9833	PPIH	CYP-20|CYPH|SnuCyp-20|USA-CYP	10465	ENSG00000171960	GO:0000398|GO:0000413|GO:0003755|GO:0005515|GO:0005681|GO:0005737|GO:0006457|GO:0006461|GO:0016018|GO:0016607|GO:0043021|GO:0045070|GO:0046540|GO:0071001	chr1	HGNC:14651|MIM:606095|HPRD:12084|Vega:OTTHUMG00000007520	peptidylprolyl isomerase H (cyclophilin H)	43142429	protein-coding	10283|23398|23759|51645|53938|5479|5480|85313	43124048	+
4904	0	0	0	0	0	0	0	0	0	0	0	0	YBX1	BP-8|CSDA2|CSDB|DBPB|MDR-NF1|NSEP-1|NSEP1|YB-1|YB1	4904	ENSG00000065978	GO:0000122|GO:0000398|GO:0001701|GO:0003677|GO:0003690|GO:0003697|GO:0003700|GO:0003723|GO:0005515|GO:0005576|GO:0005634|GO:0005654|GO:0005689|GO:0005737|GO:0006355|GO:0006366|GO:0008380|GO:0010467|GO:0010494|GO:0030529|GO:0043231|GO:0045892|GO:0051154|GO:0051781|GO:0070934|GO:0070937|GO:0071204	chr1	HGNC:8014|MIM:154030|HPRD:01095|Vega:OTTHUMG00000007523	Y box binding protein 1	43168024	protein-coding	51087|8531	43148060	+
149461	0	0	2	0	1	1	0	0	0.964526	0	0	0	CLDN19	HOMG5	149461	ENSG00000164007	GO:0005198|GO:0005634|GO:0005737|GO:0005923|GO:0007601|GO:0016021|GO:0016323|GO:0016338|GO:0019227|GO:0042802|GO:0043296|GO:0043297|GO:0050896	chr1	HGNC:2040|MIM:610036|HPRD:10834|Vega:OTTHUMG00000007524	claudin 19	43205925	protein-coding	1364|1365|1366|23562|26285|49861|7122|9073|9074|9075|9076|9080	43198764	-
64175	16	16.3333	11	14.1029	10	14.0786	3.96435	4.07666	3.42396	3.9295	3.28632	3.65723	P3H1	GROS1|OI8|P3H1	64175	ENSG00000117385	GO:0003674|GO:0005506|GO:0005575|GO:0005578|GO:0005634|GO:0005788|GO:0008285|GO:0016049|GO:0016702|GO:0019797|GO:0030198|GO:0030199|GO:0030278|GO:0031418	chr1	HGNC:19316|MIM:610339|HPRD:11227|Vega:OTTHUMG00000007525	leucine proline-enriched proteoglycan (leprecan) 1	43232755	protein-coding	10536|10609|55214	43212006	-
79078	7	8	4.5	5	11	9	2.77171	3.04692	2.13445	2.43351	3.42382	3.01173	C1orf50		79078	ENSG00000164008		chr1	HGNC:28795|HPRD:14714|Vega:OTTHUMG00000007568	chromosome 1 open reading frame 50	43241413	protein-coding		43232916	+
100129924	0	0	0	0	0	0	0	0	0	0	0	0	LOC100129924		100129924			chr1		uncharacterized LOC100129924	43263901	protein-coding		43253661	+
374969	0	0	0	0	0	0	0	0	0	0	0	0	CCDC23		374969	ENSG00000177868	GO:0009306|GO:0010596|GO:0031397|GO:0045177	chr1	HGNC:29204|HPRD:14191|Vega:OTTHUMG00000007566	coiled-coil domain containing 23	43283059	protein-coding		43272723	-
114625	2.4697	2.73333	3.75714	3.54616	6.27619	3.75	1.26868	1.49758	1.87416	1.93784	2.61428	1.74869	ERMAP	PRO2801|RD|SC	114625	ENSG00000164010	GO:0005886|GO:0016021|GO:0031410	chr1	HGNC:15743|MIM:609017|HPRD:12355|Vega:OTTHUMG00000007619	erythroblast membrane-associated protein (Scianna blood group)	43310660	protein-coding	10384|10385|10917|11118|11119|11120|153579|4340|56244|696|79908	43282776	+
51058	2	3	4	3	5	3	0.964351	1.63188	1.96453	1.69654	2.28632	1.42676	ZNF691	Zfp691	51058	ENSG00000164011	GO:0003677|GO:0005634|GO:0046872	chr1	HGNC:28028|HPRD:14229|Vega:OTTHUMG00000007623	zinc finger protein 691	43318146	protein-coding	7755	43312244	+
100420252	0	0	0	0	0	0	0	0	0	0	0	0	LOC100420252		100420252			chr1		transmembrane channel-like 6 pseudogene	43354391	pseudo		43352022	-
391033	0	0	0	0	0	0	0	0	0	0	0	0	MKRN8P	MKRNP4|ZNF127L4	391033			chr1	HGNC:7120	makorin ring finger protein 8, pseudogene	43358111	pseudo		43355302	-
343515	0	0	0	0	0	0	0	0	0	0	0	0	ATP6V1E1P1	ATP6EP1|ATP6V1EP1	343515			chr1	HGNC:859	ATPase, H+ transporting, lysosomal 31kDa, V1 subunit E1 pseudogene 1	43369583	pseudo		43368903	+
6513	86.5	81.3333	88	89	104	85.4362	6.39898	6.39269	6.42396	6.58731	6.66483	6.25858	SLC2A1	DYT17|DYT18|DYT9|EIG12|GLUT|GLUT1|GLUT1DS|HTLVR|PED	6513	ENSG00000117394	GO:0001939|GO:0005355|GO:0005515|GO:0005886|GO:0005901|GO:0005911|GO:0005975|GO:0006112|GO:0006461|GO:0006766|GO:0006767|GO:0006970|GO:0008645|GO:0015758|GO:0016020|GO:0016021|GO:0016323|GO:0019852|GO:0019900|GO:0030496|GO:0030864|GO:0033300|GO:0042149|GO:0042470|GO:0042802|GO:0042910|GO:0043621|GO:0044281|GO:0050796|GO:0055056|GO:0055085	chr1	HGNC:11005|MIM:138140|HPRD:00683|Vega:OTTHUMG00000007657	solute carrier family 2 (facilitated glucose transporter), member 1	43424847	protein-coding	144195|155184|56606|6514|6515|6517|66035	43391046	-
440584	1	1.31429	0	1.24066	2	1.25	0	0.441194	0	0.422685	0.964387	0.163728	SLC2A1-AS1		440584	ENSG00000227533		chr1	HGNC:44187	SLC2A1 antisense RNA 1	43449029	miscRNA		43424720	+
440585	1	0	0	1	0	2	0	0	0	0.111578	0	0.8418	FAM183A		440585	ENSG00000186973		chr1	HGNC:34347	family with sequence similarity 183, member A	43622067	protein-coding	340286	43613594	+
10969	379	305.833	340.833	306.576	319	333.768	8.53041	8.30352	8.37745	8.37168	8.2818	8.2245	EBNA1BP2	EBP2|NOBP|P40	10969	ENSG00000117395	GO:0005634|GO:0005730|GO:0016020|GO:0042254	chr1	HGNC:15531|MIM:614443|HPRD:16849|Vega:OTTHUMG00000007284	EBNA1 binding protein 2	43638241	protein-coding		43629845	-
149465	0	0	0	0	0	0	0	0	0	0	0	0	WDR65	VWS2	149465	ENSG00000243710		chr1	HGNC:26485|MIM:614259|HPRD:08717|Vega:OTTHUMG00000007285	WD repeat domain 65	43720029	protein-coding		43638001	+
100873285	0	0	0	0	0	0	0	0	0	0	0	0	RNA5SP46	RN5S46	100873285			chr1	HGNC:42822	RNA, 5S ribosomal pseudogene 46	43662207	pseudo		43662088	+
100131756	0	0	0	0	0	0	0	0	0	0	0	0	LOC100131756		100131756			chr1		uncharacterized LOC100131756	43707974	unknown		43705872	-
128218	63	58	73	70.8691	62	90.9333	5.94163	5.9049	6.15435	6.25866	5.91858	6.34854	TMEM125		128218	ENSG00000179178	GO:0003674|GO:0005575|GO:0008150|GO:0016021	chr1	HGNC:28275|HPRD:14457|Vega:OTTHUMG00000007288	transmembrane protein 125	43739673	protein-coding		43735665	+
149466	14.5833	17.1773	6.58333	13.8566	10.5463	12.5333	3.8306	4.14934	2.68334	3.90408	3.36305	3.4895	C1orf210		149466	ENSG00000253313	GO:0016021	chr1	HGNC:28755|HPRD:14677|Vega:OTTHUMG00000007289	chromosome 1 open reading frame 210	43751288	protein-coding		43747557	-
7075	0	1	1	0	0	0	0	0.0469155	0	0	0	0	TIE1	JTK14|TIE	7075	ENSG00000066056	GO:0001525|GO:0001701|GO:0004714|GO:0005515|GO:0005524|GO:0005887|GO:0007165|GO:0007498|GO:0016525|GO:0030336|GO:0032526|GO:0045026	chr1	HGNC:11809|MIM:600222|HPRD:02572|Vega:OTTHUMG00000007282	tyrosine kinase with immunoglobulin-like and EGF-like domains 1	43788781	protein-coding	55359|7010	43766566	+
4352	2.75	5.66667	2.41667	4.5	1.33333	2	1.42378	2.54942	1.23754	2.2815	0.379424	0.8418	MPL	C-MPL|CD110|MPLV|THCYT2|TPOR	4352		GO:0004888|GO:0004896|GO:0005886|GO:0005887|GO:0007166|GO:0007596|GO:0008283|GO:0030168|GO:0032642|GO:0048872	chr1	HGNC:7217|MIM:159530|HPRD:01161	myeloproliferative leukemia virus oncogene	43820135	protein-coding		43803475	+
991	309.879	252.671	247.933	248.167	280.495	316.221	8.23991	8.02803	7.91833	8.06674	8.09622	8.14659	CDC20	CDC20A|bA276H19.3|p55CDC	991	ENSG00000117399	GO:0000278|GO:0000922|GO:0005515|GO:0005654|GO:0005680|GO:0005813|GO:0005819|GO:0005829|GO:0007049|GO:0007067|GO:0007094|GO:0008022|GO:0008284|GO:0016567|GO:0019899|GO:0031145|GO:0031915|GO:0040020|GO:0048471|GO:0050773|GO:0051301|GO:0051436|GO:0051437|GO:0051439|GO:0051488|GO:0090129	chr1	HGNC:1723|MIM:603618|HPRD:04686|Vega:OTTHUMG00000007420	cell division cycle 20	43828873	protein-coding	166979	43824626	+
64834	65.5	60	68.3333	69	67	85.2292	5.99777	5.95381	6.05904	6.2201	6.03048	6.25508	ELOVL1	Ssc1	64834	ENSG00000066322	GO:0005515|GO:0005783|GO:0005789|GO:0009922|GO:0019367|GO:0019432|GO:0030148|GO:0030176|GO:0034625|GO:0035338|GO:0042761|GO:0044255|GO:0044281	chr1	HGNC:14418|MIM:611813|HPRD:10935|Vega:OTTHUMG00000007422	ELOVL fatty acid elongase 1	43833745	protein-coding	54898|60481|6785|79071|79993|83401	43829068	-
112950	29.7	31.1667	34.1667	27.4571	34.9833	45.7905	4.85674	5.00885	5.05904	4.89069	5.09298	5.35878	MED8	ARC32	112950	ENSG00000159479	GO:0001104|GO:0005515|GO:0005654|GO:0006367|GO:0010467|GO:0016567|GO:0016592	chr1	HGNC:19971|MIM:607956|HPRD:06991|Vega:OTTHUMG00000007421	mediator complex subunit 8	43855483	protein-coding		43849579	-
23334	22	10	18.5	12.5	16	13.0864	4.42378	3.36884	4.17398	3.75543	3.96439	3.55179	SZT2	C1orf84|KIAA0467|RP11-506B15.3|SZT2A|SZT2B	23334	ENSG00000198198	GO:0003674|GO:0005575|GO:0005777|GO:0007417|GO:0008150|GO:0009791|GO:0043473	chr1	HGNC:29040|HPRD:11085|Vega:OTTHUMG00000007423	seizure threshold 2 homolog (mouse)	43919918	protein-coding		43855556	+
81888	1	0	0.5	0.5	2	1.25	0	0	0	0	0.964387	0.163728	HYI	HT036	81888	ENSG00000178922	GO:0008903	chr1	HGNC:26948|HPRD:11039|Vega:OTTHUMG00000007502	hydroxypyruvate isomerase (putative)	43919660	protein-coding		43916674	-
5792	307.667	330.533	331	268	334.25	333.283	8.22958	8.41557	8.33521	8.17767	8.34917	8.22241	PTPRF	LAR	5792	ENSG00000142949	GO:0004725|GO:0005001|GO:0005887|GO:0007155|GO:0007185|GO:0008201|GO:0035335	chr1	HGNC:9670|MIM:179590|HPRD:01552|Vega:OTTHUMG00000007501	protein tyrosine phosphatase, receptor type, F	44089343	protein-coding	10076|11122|5786|5788|5789|5791|5796|5797|5802|5803	43996547	+
9682	64.0929	85.6143	52.1667	76.75	74	79.7405	5.96644	6.4667	5.66958	6.37367	6.17384	6.15904	KDM4A	JHDM3A|JMJD2|JMJD2A|TDRD14A	9682	ENSG00000066135	GO:0005515|GO:0005634|GO:0005730|GO:0005737|GO:0005813|GO:0006351|GO:0008270|GO:0014898|GO:0016577|GO:0016702|GO:0019048|GO:0031625|GO:0035064|GO:0045892|GO:0051864|GO:0070544	chr1	HGNC:22978|MIM:609764|HPRD:17168|Vega:OTTHUMG00000007560	lysine (K)-specific demethylase 4A	44171189	protein-coding	23030|23081|390245|55693	44115797	+
100132774	10.9357	8.5	8.5	10.25	11.5833	7.24048	3.41533	3.13438	3.05199	3.46913	3.49837	2.69788	KDM4A-AS1		100132774			chr1	HGNC:40528	KDM4A antisense RNA 1	44173012	miscRNA		44165409	-
6487	0	0.5	1	1	0	0	0	0	0	0.111578	0	0	ST3GAL3	EIEE15|MRT12|SIAT6|ST3GALII|ST3GalIII|ST3N	6487	ENSG00000126091	GO:0000139|GO:0003836|GO:0005576|GO:0005975|GO:0008118|GO:0016266|GO:0018146|GO:0030173|GO:0030203|GO:0032580|GO:0042339|GO:0043687|GO:0044267|GO:0044281	chr1	HGNC:10866|MIM:606494|HPRD:05930|Vega:OTTHUMG00000007561	ST3 beta-galactoside alpha-2,3-sialyltransferase 3	44396837	protein-coding	10402|10610|55808|6482|6483|6484|8869	44173204	+
101929592	0	0	0	0	0	0	0	0	0	0	0	0	LOC101929592		101929592			chr1		uncharacterized LOC101929592	44186175	miscRNA		44175181	-
6471	0	0	0	0	0	0	0	0	0	0	0	0	SHMT1P1	SHMT1P	6471			chr1	HGNC:10851	serine hydroxymethyltransferase 1 (soluble) pseudogene 1	44317616	pseudo		44315093	-
9048	8	3	4	6	9	4	2.96435	1.63188	1.96453	2.69654	3.13431	1.8418	ARTN	ENOVIN|EVN|NBN	9048	ENSG00000117407	GO:0005102|GO:0005615|GO:0007165|GO:0007405|GO:0007411|GO:0007422|GO:0008083|GO:0050930|GO:0061146|GO:0097021	chr1	HGNC:727|MIM:603886|HPRD:04863|Vega:OTTHUMG00000007705	artemin	44402912	protein-coding	2668|4902|5623	44398992	+
101929609	0	0	0	0	0	0	0	0	0	0	0	0	LOC101929609		101929609			chr1		uncharacterized LOC101929609	44412324	miscRNA		44410042	-
9670	8	17	13	11.7286	10	7.5	2.96435	4.13438	3.66497	3.66353	3.28632	2.74869	IPO13	IMP13|KAP13|LGL2|RANBP13	9670	ENSG00000117408	GO:0005515|GO:0005634|GO:0005737|GO:0006606|GO:0008536	chr1	HGNC:16853|MIM:610411|HPRD:13742|Vega:OTTHUMG00000008297	importin 13	44433694	protein-coding	23534	44412478	+
1802	35.3333	31.5	48.2745	28.5	33	36.3333	5.10731	5.0242	5.55772	4.94447	5.00878	5.02502	DPH2	DPH2L2	1802	ENSG00000132768	GO:0005737|GO:0017183	chr1	HGNC:3004|MIM:603456|HPRD:16023|Vega:OTTHUMG00000008295	DPH2 homolog (S. cerevisiae)	44439043	protein-coding		44435653	+
533	121.167	143.833	147.5	123.167	130.5	131.667	6.8852	7.21517	7.1691	7.05605	6.99229	6.88255	ATP6V0B	ATP6F|HATPL|VMA16	533	ENSG00000117410	GO:0005215|GO:0005774|GO:0006879|GO:0008286|GO:0010008|GO:0015078|GO:0015991|GO:0015992|GO:0016021|GO:0030670|GO:0033179|GO:0033572|GO:0051701|GO:0055085|GO:0090382	chr1	HGNC:861|MIM:603717|HPRD:04759|Vega:OTTHUMG00000008298	ATPase, H+ transporting, lysosomal 21kDa, V0 subunit b	44443972	protein-coding		44440320	+
8704	157.456	150.46	138	138.5	138.486	158.493	7.26315	7.28015	7.07305	7.22532	7.07798	7.15007	B4GALT2	B4Gal-T2|B4Gal-T3|beta4Gal-T2	8704	ENSG00000117411	GO:0000139|GO:0003831|GO:0003945|GO:0004461|GO:0005975|GO:0008378|GO:0016021|GO:0018146|GO:0018279|GO:0030203|GO:0032580|GO:0042339|GO:0043687|GO:0044267|GO:0044281|GO:0046872	chr1	HGNC:925|MIM:604013|HPRD:04928|Vega:OTTHUMG00000008296	UDP-Gal:betaGlcNAc beta 1,4- galactosyltransferase, polypeptide 2	44456843	protein-coding	11285|2683|8702|9331|9334	44444874	+
149473	6	13.7429	16.5	14.5	11	18.5	2.54931	3.82753	4.00892	3.96956	3.42382	4.05125	CCDC24	RP5-1198O20.2	149473	ENSG00000159214		chr1	HGNC:28688|HPRD:14636|Vega:OTTHUMG00000008299	coiled-coil domain containing 24	44462198	protein-coding		44457280	+
6536	0	1.4	0.5	0.5	0	0	0	0.532342	0	0	0	0	SLC6A9	GLYT1	6536	ENSG00000196517	GO:0005328|GO:0005886|GO:0005887|GO:0006810|GO:0015375|GO:0016020|GO:0055085	chr1	HGNC:11056|MIM:601019|HPRD:03010|Vega:OTTHUMG00000008294	solute carrier family 6 (neurotransmitter transporter, glycine), member 9	44497164	protein-coding	11254|6529|6530|6531|6532|6533|6534|6535|6539|6540	44462155	-
644743	0	0	0	0	0	0	0	0	0	0	0	0	KRT8P47		644743			chr1	HGNC:44461	keratin 8 pseudogene 47	44570377	pseudo		44568735	-
128209	0	0	0	0	0	0	0	0	0	0	0	0	KLF17	ZNF393|Zfp393	128209	ENSG00000171872	GO:0003700|GO:0005634|GO:0006351|GO:0006357|GO:0007276|GO:0044212|GO:0046872	chr1	HGNC:18830|MIM:609602|HPRD:08272|Vega:OTTHUMG00000009664	Kruppel-like factor 17	44600809	protein-coding	10365|10661|11278|11279|121340|1316|136259|28999|389058|51274|51621|6667|6668|6670|6671|687|688|7071|80320|83855|8462|8609|9314	44584522	+
100129492	0	0	0	0	0	0	0	0	0	0	0	0	LOC100129492		100129492			chr1		small nuclear ribonucleoprotein Sm D1 pseudogene	44588267	pseudo		44587726	-
100419796	0	0	0	0	0	0	0	0	0	0	0	0	LOC100419796		100419796			chr1		zinc finger protein 146 pseudogene	44617317	pseudo		44616473	-
100130714	0	0	0	0	0	0	0	0	0	0	0	0	LOC100130714		100130714			chr1		metaxin 3 pseudogene	44654771	pseudo		44653611	-
55929	11.5	10	11	11.5	8.78856	11	3.48791	3.36884	3.42396	3.63514	3.10001	3.30123	DMAP1	DNMAP1|DNMTAP1|EAF2|MEAF2|SWC4	55929	ENSG00000178028	GO:0000122|GO:0001103|GO:0003682|GO:0003714|GO:0005515|GO:0005634|GO:0005657|GO:0005737|GO:0006281|GO:0006306|GO:0006338|GO:0006351|GO:0035267|GO:0040008|GO:0042993|GO:0043967|GO:0043968|GO:0045892	chr1	HGNC:18291|MIM:605077|HPRD:05465|Vega:OTTHUMG00000007577	DNA methyltransferase 1 associated protein 1	44686351	protein-coding		44679125	+
79033	24	15	26	14	15.5	15.5	4.54931	3.95381	4.66497	3.91893	3.91858	3.796	ERI3	PINT1|PRNPIP	79033	ENSG00000117419	GO:0003676|GO:0004527|GO:0046872	chr1	HGNC:17276|MIM:609917|HPRD:15175|Vega:OTTHUMG00000007637	ERI1 exoribonuclease family member 3	44820951	protein-coding	112479|90459	44686742	-
55182	85.4655	94	118.807	68.2188	88.5931	91.1428	6.38162	6.6015	6.857	6.20368	6.43351	6.35186	RNF220	C1orf164	55182	ENSG00000187147	GO:0004842|GO:0005737|GO:0008270|GO:0016567|GO:0051865	chr1	HGNC:25552|HPRD:13336|Vega:OTTHUMG00000007697	ring finger protein 220	45117396	protein-coding		44870960	+
100847089	0	0	0	0	0	0	0	0	0	0	0	0	MIR5584		100847089			chr1	HGNC:43507|miRBase:MI0019141	microRNA 5584	45011224	miscRNA		45011165	+
79639	11	5.5	6	6	13.5	10	3.42378	2.50635	2.54949	2.69654	3.71927	3.16373	TMEM53	NET4	79639		GO:0016021	chr1	HGNC:26186|HPRD:07989	transmembrane protein 53	45140280	protein-coding		45118919	-
339541	2.25714	0	0	1	0.914286	0	1.13885	0	0	0.111578	0	0	C1orf228	NCRNA00082|p40	339541	ENSG00000198520		chr1	HGNC:34345|HPRD:17525|Vega:OTTHUMG00000007834	chromosome 1 open reading frame 228	45191263	protein-coding		45140394	+
26828	0	0	0	0	0	0	0	0	0	0	0	0	RNU5F-1	RNU5F|U5F	26828	ENSG00000199377		chr1	HGNC:10216	RNA, U5F small nuclear 1	45187573	snRNA	26829|26830|26831|26832	45187458	-
26830	0	0	0	0	0	0	0	0	0	0	0	0	RNU5D-1	RNU5D|U5DL|U5DS	26830	ENSG00000200169		chr1	HGNC:10214	RNA, U5D small nuclear 1	45196840	snRNA	26828|26829|26831|26832	45196741	-
11004	55.8333	51.3333	62.1667	65.5	72.8333	85.1262	5.76741	5.72874	5.9226	6.145	6.15091	6.25333	KIF2C	KNSL6|MCAK	11004	ENSG00000142945	GO:0000278|GO:0000775|GO:0000776|GO:0000777|GO:0003777|GO:0005515|GO:0005524|GO:0005634|GO:0005829|GO:0005871|GO:0005881|GO:0007018|GO:0007019|GO:0007059|GO:0007067|GO:0007596|GO:0008283|GO:0015630|GO:0019237|GO:0019886|GO:0030951|GO:0051010|GO:0051301|GO:0051983	chr1	HGNC:6393|MIM:604538|HPRD:05172|Vega:OTTHUMG00000008416	kinesin family member 2C	45233438	protein-coding	347240|84643	45205490	+
6202	3279.33	3060.16	3340.38	2912.73	3212.56	3441.47	11.6435	11.6263	11.6703	11.6197	11.6139	11.5906	RPS8	S8	6202	ENSG00000142937	GO:0000184|GO:0000462|GO:0003735|GO:0005737|GO:0005829|GO:0006412|GO:0006413|GO:0006414|GO:0006415|GO:0006614|GO:0010467|GO:0016032|GO:0016070|GO:0016071|GO:0019058|GO:0019083|GO:0022627|GO:0030529|GO:0044267	chr1	HGNC:10441|MIM:600357|HPRD:15969|Vega:OTTHUMG00000008494	ribosomal protein S8	45244412	protein-coding		45241246	+
26811	0	0	0	2	0	0	0	0	0	1.11158	0	0	SNORD55	RNU39|RNU55|SNORD39|U39|U55	26811			chr1	HGNC:10205	small nucleolar RNA, C/D box 55	45241610	snoRNA		45241537	+
94161	1.93753	1	0	0	0	1	0.91857	0.0469155	0	0	0	0	SNORD46	RNU40|RNU46|U40|U46	94161			chr1	HGNC:10186	small nucleolar RNA, C/D box 46	45242261	snoRNA		45242164	+
94162	2.61748	1	0	0.585714	0	0.571429	1.35253	0.0469155	0	0	0	0	SNORD38A	RNU38A|U38A	94162			chr1	HGNC:30355	small nucleolar RNA, C/D box 38A	45243584	snoRNA		45243514	+
94163	1.03582	0	0	0	0	0	0.015121	0	0	0	0	0	SNORD38B	RNU38B|U38B	94163			chr1	HGNC:30356	small nucleolar RNA, C/D box 38B	45244130	snoRNA		45244062	+
644790	0	0	0	0	0	0	0	0	0	0	0	0	RPS15AP11	RPS15A_3_41	644790			chr1	HGNC:36707	ribosomal protein S15a pseudogene 11	45246417	pseudo		45245957	-
266675	0	0	0	0	0	0	0	0	0	0	0	0	BEST4	VMD2L2	266675	ENSG00000142959	GO:0003674|GO:0005254|GO:0005886|GO:0008150|GO:0034707	chr1	HGNC:17106|MIM:607336|HPRD:09549|Vega:OTTHUMG00000008488	bestrophin 4	45253426	protein-coding	144453|54831|7439	45249257	-
1263	1.5	3	5	6	3	6	0.549313	1.63188	2.28645	2.69654	1.54935	2.42676	PLK3	CNK|FNK|PRK	1263	ENSG00000173846	GO:0000075|GO:0000082|GO:0000084|GO:0000086|GO:0000122|GO:0000302|GO:0000910|GO:0002039|GO:0004674|GO:0005515|GO:0005524|GO:0005634|GO:0005730|GO:0005737|GO:0005795|GO:0005813|GO:0006468|GO:0006915|GO:0006970|GO:0006974|GO:0007093|GO:0007113|GO:0009314|GO:0030425|GO:0043025|GO:0043066|GO:0043491|GO:0090166|GO:2000777	chr1	HGNC:2154|MIM:602913|HPRD:04222|Vega:OTTHUMG00000008491	polo-like kinase 3	45271667	protein-coding	10733|10769|126520|5347	45265897	+
343521	0.5	0	0	0	0	0	0	0	0	0	0	0	TCTEX1D4		343521	ENSG00000188396	GO:0005515	chr1	HGNC:32315|MIM:611713|HPRD:15762	Tctex1 domain containing 4	45272957	protein-coding	200132|255758|6991	45271582	-
149478	0	0	0	0	0	0	0	0	0	0	0	0	BTBD19		149478	ENSG00000222009		chr1	HGNC:27145	BTB (POZ) domain containing 19	45279801	protein-coding	114781|22903|53339|55643|90135	45274154	+
8643	0	0.285714	0.4	0	0.214286	0	0	0	0	0	0	0	PTCH2	PTC2	8643	ENSG00000117425	GO:0005119|GO:0008158|GO:0008544|GO:0016021|GO:0042633|GO:0045879|GO:0097108	chr1	HGNC:9586|MIM:603673|HPRD:04722|Vega:OTTHUMG00000008490	patched 2	45308616	protein-coding	22937|29881|4864|5727	45285516	-
100873832	0	0	0	0	0	0	0	0	0	0	0	0	RNU5E-6P		100873832			chr1	HGNC:42522	RNA, U5E small nuclear 6, pseudogene	45285669	pseudo		45285555	-
8891	27.9714	37.8333	28	28.7214	27.6667	36.5	4.77023	5.2885	4.77188	4.95563	4.75446	5.03163	EIF2B3	EIF-2B|EIF2Bgamma	8891	ENSG00000070785	GO:0003743|GO:0005085|GO:0005515|GO:0005737|GO:0005829|GO:0005851|GO:0006412|GO:0006413|GO:0008135|GO:0009408|GO:0009749|GO:0010467|GO:0014003|GO:0016779|GO:0032057|GO:0043434|GO:0044267|GO:0051716	chr1	HGNC:3259|MIM:606273|HPRD:09379|Vega:OTTHUMG00000008585	eukaryotic translation initiation factor 2B, subunit 3 gamma, 58kDa	45452394	protein-coding		45316194	-
100873286	0	0	0	0	0	0	0	0	0	0	0	0	RNA5SP47	RN5S47	100873286			chr1	HGNC:42823	RNA, 5S ribosomal pseudogene 47	45398103	pseudo		45397995	+
728887	0	0	0	0	0	0	0	0	0	0	0	0	CCNB1IP1P1		728887			chr1	HGNC:37693	cyclin B1 interacting protein 1 pseudogene 1	45425248	pseudo		45423760	+
128192	0	0	0	0	0	0	0	0	0	0	0	0	LOC128192		128192			chr1		peptidylprolyl isomerase A (cyclophilin A) pseudogene	45454397	pseudo		45453922	-
359803	0	0	0	0	0	0	0	0	0	0	0	0	MRPS17P1	MRPS17P2	359803			chr1	HGNC:29734	mitochondrial ribosomal protein S17 pseudogene 1	45457925	pseudo		45457349	-
79654	18	15.9404	21.2	18.4046	29.403	24.9	4.13428	4.04153	4.37052	4.31358	4.84228	4.47987	HECTD3	RP11-69J16.1	79654	ENSG00000126107	GO:0004842|GO:0005515|GO:0005634|GO:0005737|GO:0019905|GO:0042787|GO:0043161|GO:0048471	chr1	HGNC:26117|HPRD:13383|Vega:OTTHUMG00000008587	HECT domain containing E3 ubiquitin protein ligase 3	45477027	protein-coding	283450|57531|8924|8925	45468220	-
7389	28.8333	32.1667	30.3333	29.6667	26.1667	29.5	4.81402	5.05441	4.88736	5.00235	4.67405	4.72444	UROD	PCT|UPD	7389	ENSG00000126088	GO:0004853|GO:0005634|GO:0005730|GO:0005737|GO:0005829|GO:0006778|GO:0006782|GO:0006783|GO:0015630|GO:0044281	chr1	HGNC:12591|MIM:613521|HPRD:01441|Vega:OTTHUMG00000008949	uroporphyrinogen decarboxylase	45481341	protein-coding		45477805	+
57643	0	0	1	1	1	1	0	0	0	0.111578	0	0	ZSWIM5		57643	ENSG00000162415	GO:0008270	chr1	HGNC:29299|Vega:OTTHUMG00000008950	zinc finger, SWIM-type containing 5	45672250	protein-coding	23053|57688|65249	45482076	-
100874386	0	0	0	0	0	0	0	0	0	0	0	0	OSTCP5		100874386			chr1	HGNC:42867	oligosaccharyltransferase complex subunit pseudogene 5	45536101	pseudo		45535652	-
400752	0	0	0	0	0	0	0	0	0	0	0	0	LOC400752		400752			chr1		uncharacterized LOC400752	45771291	miscRNA		45769582	+
84842	1	0	0	0	0	3	0	0	0	0	0	1.42676	HPDL	4-HPPD-L|GLOXD1|RP4-534D1.1	84842	ENSG00000186603	GO:0003868|GO:0009072|GO:0046872	chr1	HGNC:28242|HPRD:17509|Vega:OTTHUMG00000007681	4-hydroxyphenylpyruvate dioxygenase-like	45794346	protein-coding	3242	45792545	+
4595	9	10	5.83333	9	15.8333	7.16667	3.13428	3.36884	2.50885	3.2815	3.94928	2.6831	MUTYH	CYP2C|MYH	4595	ENSG00000132781	GO:0004519|GO:0005515|GO:0005634|GO:0005654|GO:0005739|GO:0006281|GO:0006284|GO:0006285|GO:0006298|GO:0016798|GO:0032405|GO:0032406|GO:0032407|GO:0032408|GO:0045007|GO:0046872|GO:0051539	chr1	HGNC:7527|MIM:604933|HPRD:05380|Vega:OTTHUMG00000007682	mutY homolog (E. coli)	45806142	protein-coding		45794914	-
114034	14.6667	20	14.5	6.5	16.3333	16.5	3.83882	4.36884	3.82251	2.81202	3.99413	3.88619	TOE1		114034	ENSG00000132773	GO:0003676|GO:0005730|GO:0016607|GO:0046872	chr1	HGNC:15954|MIM:613931|HPRD:18212|Vega:OTTHUMG00000007678	target of EGR1, member 1 (nuclear)	45809650	protein-coding		45805342	+
10420	6.66667	2.33333	4.16667	2.5	5	1.33333	2.70132	1.26931	2.02342	1.43351	2.28632	0.256838	TESK2		10420	ENSG00000070759	GO:0004672|GO:0004674|GO:0004712|GO:0004713|GO:0005515|GO:0005524|GO:0005634|GO:0005730|GO:0005737|GO:0006468|GO:0007283|GO:0030036|GO:0046872|GO:0048041	chr1	HGNC:11732|MIM:604746|Vega:OTTHUMG00000007680	testis-specific kinase 2	45956840	protein-coding	3984|3985|7016	45809555	-
126661	2	0.25	1	0	0	0	0.964351	0	0	0	0	0	CCDC163P	C1orf231	126661	ENSG00000236624		chr1	HGNC:27003|Vega:OTTHUMG00000007741	coiled-coil domain containing 163, pseudogene	45965751	pseudo		45959598	-
25974	5.33333	3.2	8.75	5.25124	4.33333	6.03432	2.37939	1.72499	3.09381	2.50424	2.07986	2.43499	MMACHC	RP11-291L19.3|cblC	25974	ENSG00000132763	GO:0005739|GO:0005829|GO:0006766|GO:0006767|GO:0009235|GO:0009236|GO:0031419|GO:0044281	chr1	HGNC:24525|MIM:609831|HPRD:18585|Vega:OTTHUMG00000007742	methylmalonic aciduria (cobalamin deficiency) cblC type, with homocystinuria	45976739	protein-coding		45965856	+
5052	2378.18	2190.91	2467.83	2216.82	2337.83	2539.53	11.18	11.1442	11.2336	11.2259	11.1553	11.1521	PRDX1	MSP23|NKEF-A|NKEFA|PAG|PAGA|PAGB|PRX1|PRXI|TDPX2	5052	ENSG00000117450	GO:0001501|GO:0004601|GO:0005515|GO:0005634|GO:0005719|GO:0005730|GO:0005737|GO:0005739|GO:0005759|GO:0005782|GO:0005829|GO:0008283|GO:0008379|GO:0019430|GO:0020037|GO:0032872|GO:0034101|GO:0042267|GO:0042345|GO:0042470|GO:0042744|GO:0042803	chr1	HGNC:9352|MIM:176763|HPRD:01458|Vega:OTTHUMG00000007738	peroxiredoxin 1	45988562	protein-coding	10549|10935|7001	45976707	-
100128639	0	0	0	0	0	0	0	0	0	0	0	0	HMGB1P48		100128639			chr1	HGNC:39281	high mobility group box 1 pseudogene 48	45998295	pseudo		45996494	+
10327	195.135	159.281	212.064	163.994	214.405	195.667	7.57268	7.36235	7.69288	7.46908	7.70858	7.45406	AKR1A1	ALDR1|ALR|ARM|DD3	10327	ENSG00000117448	GO:0004032|GO:0005829|GO:0006006|GO:0006081|GO:0009055|GO:0016324|GO:0019853|GO:0042840|GO:0046185|GO:0047939	chr1	HGNC:380|MIM:103830|HPRD:00069|Vega:OTTHUMG00000007740	aldo-keto reductase family 1, member A1 (aldehyde reductase)	46035723	protein-coding	1109|1646|231|441282|57016|6718|83592	46016455	+
4678	313.791	315.761	316.257	291.75	311.986	328.545	8.25801	8.34961	8.26948	8.30017	8.24972	8.20175	NASP	FLB7527|PRO1999	4678	ENSG00000132780	GO:0001824|GO:0005634|GO:0005737|GO:0006260|GO:0007049|GO:0008283|GO:0015031|GO:0042393|GO:0043486|GO:0051879	chr1	HGNC:7644|MIM:603185|HPRD:04423|Vega:OTTHUMG00000007826	nuclear autoantigenic sperm protein (histone-binding)	46084578	protein-coding		46049660	+
149483	2	0	2	3	0	3	0.964351	0	0.964526	1.69654	0	1.42676	CCDC17		149483	ENSG00000159588		chr1	HGNC:26574|HPRD:08155|Vega:OTTHUMG00000007822	coiled-coil domain containing 17	46089731	protein-coding		46085716	-
60313	70.8333	44.8333	55	46.8333	55.2848	75.1667	6.11071	5.53342	5.74589	5.66104	5.7532	6.07382	GPBP1L1	RP11-767N6.1	60313	ENSG00000159592	GO:0003677|GO:0005634|GO:0006351|GO:0006355	chr1	HGNC:28843|HPRD:15418|Vega:OTTHUMG00000040990	GC-rich promoter binding protein 1-like 1	46152302	protein-coding	65056	46092976	-
728963	8.5	8.08571	6	2	8	3.5	3.05181	3.06229	2.54949	1.11158	2.96439	1.64916	RPS15AP10	RPS15A_4_42	728963			chr1	HGNC:37001	ribosomal protein S15a pseudogene 10	46112357	pseudo		46111452	-
100270896	0	0	0	0	0	0	0	0	0	0	0	0	RPL7AP16	RPL7A_2_43	100270896			chr1	HGNC:35898	ribosomal protein L7a pseudogene 16	46117522	pseudo		46116650	-
51249	33.3333	32.1833	35.0333	25.3667	47.75	37.95	5.02324	5.05516	5.09518	4.77644	5.54182	5.08783	TMEM69	C1orf154|RP11-767N6.4	51249		GO:0016021	chr1	HGNC:28035|HPRD:14234	transmembrane protein 69	46160108	protein-coding		46153847	+
3652	7.33333	11.825	4	3.725	4.03333	10.3341	2.83882	3.61068	1.96453	2.00882	1.97636	3.21115	IPP	KLHL27	3652	ENSG00000197429	GO:0003779|GO:0005737|GO:0015629	chr1	HGNC:6108|MIM:147485|HPRD:00940|Vega:OTTHUMG00000008004	intracisternal A particle-promoted polypeptide	46216485	protein-coding	10625|200942|55220|55975	46159998	-
440587	0	0	0	0	0	0	0	0	0	0	0	0	RPL6P1	RPL6_1_44	440587			chr1	HGNC:35972	ribosomal protein L6 pseudogene 1	46247630	pseudo		46246931	+
23139	36.4857	28.2	22.3143	16	32	39.8	5.15361	4.86454	4.44442	4.11158	4.96439	5.1565	MAST2	MAST205|MTSSK	23139	ENSG00000086015	GO:0000287|GO:0004674|GO:0005515|GO:0005524|GO:0005737|GO:0005886|GO:0006468|GO:0008017|GO:0015630|GO:0019902|GO:0045075|GO:0048515	chr1	HGNC:19035|MIM:612257|HPRD:11294|Vega:OTTHUMG00000008007	microtubule associated serine/threonine kinase 2	46501796	protein-coding	22983|23031|375449	46269285	+
100101407	0	0	0	0	0	0	0	0	0	0	0	0	TMA16P2		100101407			chr1	HGNC:43781	translation machinery associated 16 homolog pseudogene 2	46313391	pseudo		46311010	-
8503	37.8548	45.1405	29.6667	36.1762	37.8425	44.5795	5.20675	5.54327	4.8553	5.28855	5.20632	5.32011	PIK3R3	p55|p55-GAMMA	8503	ENSG00000117461	GO:0005829|GO:0005942|GO:0006644|GO:0006661|GO:0008286|GO:0016303|GO:0035014|GO:0036092|GO:0044281	chr1	HGNC:8981|MIM:606076|HPRD:05831|Vega:OTTHUMG00000008096	phosphoinositide-3-kinase, regulatory subunit 3 (gamma)	46642167	protein-coding	5295|5296	46505812	-
101929626	1	1	1	1	1	1	0	0.0469155	0	0.111578	0	0	LOC101929626		101929626			chr1		uncharacterized LOC101929626	46604752	miscRNA		46599043	+
10103	64.3333	73.6667	75.4074	71	78.8333	66.5	5.97185	6.24986	6.20116	6.26133	6.26512	5.89708	TSPAN1	NET1|TM4C|TM4SF	10103	ENSG00000117472	GO:0005765|GO:0016021	chr1	HGNC:20657|MIM:613170|HPRD:18232|Vega:OTTHUMG00000007602	tetraspanin 1	46651634	protein-coding	10100|10867|7103|7106|90139|928|951|963|975	46640749	+
55624	28	20.5	25	26	31.5	21	4.77171	4.40447	4.60838	4.81202	4.94167	4.23412	POMGNT1	GNTI.2|GnT I.2|LGMD2O|MDDGA3|MDDGB3|MDDGC3|MEB|MGAT1.2|gnT-I.2	55624	ENSG00000085998	GO:0000139|GO:0006493|GO:0016021|GO:0047223	chr1	HGNC:19139|MIM:606822|HPRD:09493|Vega:OTTHUMG00000007604	protein O-linked mannose N-acetylglucosaminyltransferase 1 (beta 1,2-)	46685977	protein-coding	4245	46654353	-
541468	0	0	1	1	0.5	0	0	0	0	0.111578	0	0	LURAP1	C1orf190|LRAP35a|LRP35A	541468	ENSG00000171357	GO:0001819|GO:0005737|GO:0016477|GO:0031032|GO:0042641|GO:0043123	chr1	HGNC:32327|HPRD:18478|Vega:OTTHUMG00000007605	leucine rich adaptor protein 1	46686928	protein-coding		46669006	+
8438	12.698	13.1262	18.2561	16.7714	17.5	24	3.63088	3.76129	4.15483	4.17951	4.09367	4.42676	RAD54L	HR54|RAD54A|hHR54|hRAD54	8438	ENSG00000085999	GO:0000724|GO:0000733|GO:0003677|GO:0004386|GO:0005515|GO:0005524|GO:0005634|GO:0006281|GO:0006310|GO:0007126|GO:0010212|GO:0036310|GO:0042493|GO:0051276	chr1	HGNC:9826|MIM:603615|HPRD:04683|Vega:OTTHUMG00000007772	RAD54-like (S. cerevisiae)	46744145	protein-coding	23132|25788|546	46713367	+
10489	54.9055	41.0572	54	27	43.5	45	5.74323	5.40648	5.71941	4.86647	5.40733	5.33365	LRRC41	MUF1|RP4-636H5.2	10489	ENSG00000132128	GO:0016567	chr1	HGNC:16917|HPRD:10102|Vega:OTTHUMG00000007810	leucine rich repeat containing 41	46769038	protein-coding		46744072	-
7388	9.87373	3.19305	3.72299	5.2968	5.94432	6.08856	3.26795	1.72185	1.86099	2.5167	2.5359	2.4479	UQCRH	QCR6|UQCR8	7388	ENSG00000173660	GO:0005743|GO:0005746|GO:0005750|GO:0006119|GO:0006122|GO:0008121|GO:0009060|GO:0022904|GO:0032403|GO:0044237|GO:0044281|GO:0051291|GO:0055114	chr1	HGNC:12590|MIM:613844|HPRD:15629|Vega:OTTHUMG00000007813	ubiquinol-cytochrome c reductase hinge protein	46782449	protein-coding		46769285	+
387338	38.6476	30.7857	34.5548	19.25	30.0381	41.6667	5.23666	4.9911	5.07534	4.37836	4.87311	5.22262	NSUN4	RP4-603I14.2|SHTAP	387338		GO:0005762|GO:0006364|GO:0008168	chr1	HGNC:31802|HPRD:14842	NOP2/Sun domain family, member 4	46830824	protein-coding		46805849	+
2166	0.971429	1	2	1	3.66667	1	0	0.0469155	0.964526	0.111578	1.83886	0	FAAH	FAAH-1	2166	ENSG00000117480	GO:0005737|GO:0005856|GO:0009062|GO:0012505|GO:0016021|GO:0016884|GO:0017064|GO:0031090|GO:0047372	chr1	HGNC:3553|MIM:602935|HPRD:04244|Vega:OTTHUMG00000007811	fatty acid amide hydrolase	46879520	protein-coding	158584	46859939	+
729041	0	0	0	0	0	0	0	0	0	0	0	0	LOC729041		729041	ENSG00000232022		chr1		fatty acid amide hydrolase pseudogene	46911374	pseudo		46899499	+
101929651	0	0	0	0	0	0	0	0	0	0	0	0	LOC101929651		101929651			chr1		uncharacterized LOC101929651	46915376	miscRNA		46912346	-
127343	0.333333	0	2	1.33333	0	2.5	0	0	0.964526	0.526616	0	1.16373	DMBX1	MBX|OTX3|PAXB	127343	ENSG00000197587	GO:0000122|GO:0003677|GO:0003700|GO:0005667|GO:0006351|GO:0007417|GO:0007420|GO:0008343|GO:0008344|GO:0042803|GO:0043565|GO:0045892|GO:0046982|GO:0048589	chr1	HGNC:19026|MIM:607410|HPRD:07593|Vega:OTTHUMG00000007982	diencephalon/mesencephalon homeobox 1	46979886	protein-coding	1406|145258|30813|338917|5013|5015|5308|5309|5626|83881	46972668	+
100507423	0	0	3	0	0	0	0	0	1.54949	0	0	0	MKNK1-AS1		100507423	ENSG00000269956		chr1	HGNC:44129	MKNK1 antisense RNA 1	47035927	miscRNA		47004368	+
148930	0	0	0	0	0	0	0	0	0	0	0	0	KNCN	Kino|L5	148930		GO:0005874|GO:0005932|GO:0016021|GO:0016324|GO:0032437|GO:0043025|GO:0060091	chr1	HGNC:26488|MIM:611455|HPRD:08117	kinocilin	47016887	protein-coding		47011316	-
8569	25.3476	24.1405	16.0476	24.3333	14.7857	24.3571	4.62813	4.6403	3.96881	4.71644	3.85052	4.44807	MKNK1	MNK1	8569	ENSG00000079277	GO:0004674|GO:0005515|GO:0005524|GO:0005634|GO:0005829|GO:0006417|GO:0006468|GO:0007243|GO:0008543|GO:0018105	chr1	HGNC:7110|MIM:606724|HPRD:09468|Vega:OTTHUMG00000007983	MAP kinase interacting serine/threonine kinase 1	47069966	protein-coding	2872|6195|6196|6197|7867|8550|8986|9252|9261	47023079	-
101929673	0	0	0	0	0	0	0	0	0	0	0	0	LOC101929673		101929673			chr1		uncharacterized LOC101929673	47063346	miscRNA		47050098	+
148932	2.5	4.46429	2	3	5.66667	2	1.28628	2.20534	0.964526	1.69654	2.46689	0.8418	MOB3C	MOB1E|MOBKL2C	148932	ENSG00000142961	GO:0046872	chr1	HGNC:29800|HPRD:17584|Vega:OTTHUMG00000007989	MOB kinase activator 3C	47082563	protein-coding	126308|79817|92597	47073387	-
64756	35.481	30.3714	39.8333	30.0909	39.5	41.2619	5.11332	4.97156	5.28043	5.02283	5.26817	5.20854	ATPAF1	ATP11|ATP11p	64756	ENSG00000123472	GO:0005515|GO:0005739|GO:0006461	chr1	HGNC:18803|MIM:608917|HPRD:12332	ATP synthase mitochondrial F1 complex assembly factor 1	47134099	protein-coding		47100711	-
374973	0	0	0	0	0	0	0	0	0	0	0	0	TEX38	ATPAF1-AS1|C1orf223|THEG4	374973	ENSG00000186118	GO:0016021	chr1	HGNC:29589|Vega:OTTHUMG00000007991	testis expressed 38	47139256	protein-coding		47137505	+
100130197	0.447761	0.285714	0	0	0.0214286	0	0	0	0	0	0	0	EFCAB14-AS1	KIAA0494-AS1	100130197	ENSG00000228237		chr1	HGNC:44108|Vega:OTTHUMG00000007993	EFCAB14 antisense RNA 1	47157769	miscRNA		47139708	+
9813	211.509	193.138	192.167	170.167	205.312	210.471	7.68893	7.6404	7.55074	7.52238	7.64606	7.55928	EFCAB14	KIAA0494|RP11-8J9.3	9813	ENSG00000159658	GO:0005509	chr1	HGNC:29051|HPRD:17191|Vega:OTTHUMG00000007992	EF-hand calcium binding domain 14	47184736	protein-coding		47140831	-
101929349	0	0	0	0	0	0	0	0	0	0	0	0	LOC101929349		101929349			chr1		activator of 90 kDa heat shock protein ATPase homolog 2-like	47208804	pseudo		47188130	+
1580	0	1	3	0	1	0	0	0.0469155	1.54949	0	0	0	CYP4B1	CYPIVB1|P-450HP	1580	ENSG00000142973	GO:0005506|GO:0005789|GO:0006805|GO:0008144|GO:0009055|GO:0018585|GO:0018879|GO:0018917|GO:0019825|GO:0020037|GO:0042738|GO:0044281|GO:0070330	chr1	HGNC:2644|MIM:124075|HPRD:00491|Vega:OTTHUMG00000007984	cytochrome P450, family 4, subfamily B, polypeptide 1	47285021	protein-coding	126410|1551|1577|1579|199974|260293|4051|57834|66002|6916|8529	47264670	+
163720	0	0	0	0	0.128571	0	0	0	0	0	0	0	CYP4Z2P		163720	ENSG00000154198	GO:0005506|GO:0009055|GO:0016021|GO:0016705|GO:0020037	chr1	HGNC:24426	cytochrome P450, family 4, subfamily Z, polypeptide 2, pseudogene	47366147	pseudo		47308767	-
100533627	0	0	0	0	0	0	0	0	0	0	0	0	LOC100533627		100533627			chr1		tubulin, alpha 1c pseudogene	47358502	pseudo		47357206	+
1579	0	0	0	0	0	0	0	0	0	0	0	0	CYP4A11	CP4Y|CYP4A2|CYP4AII	1579	ENSG00000187048	GO:0001676|GO:0003091|GO:0003095|GO:0005506|GO:0005737|GO:0005789|GO:0006631|GO:0006691|GO:0006805|GO:0008392|GO:0009055|GO:0016324|GO:0018685|GO:0019369|GO:0019373|GO:0020037|GO:0032305|GO:0036101|GO:0043231|GO:0044255|GO:0044281|GO:0050051|GO:0052869|GO:0055078|GO:0055114|GO:0097267	chr1	HGNC:2642|MIM:601310|HPRD:03201|Vega:OTTHUMG00000008020	cytochrome P450, family 4, subfamily A, polypeptide 11	47407156	protein-coding	126410|1551|1577|1580|199974|260293|4051|57834|66002|6916|8529	47394846	-
100422288	0	0	0	0	0	0	0	0	0	0	0	0	LOC100422288		100422288			chr1		cytochrome P450, family 4, subfamily A, polypeptide 11 pseudogene	47466766	pseudo		47433349	-
260293	7	8	9	13.0286	11	9	2.77171	3.04692	3.13445	3.81519	3.42382	3.01173	CYP4X1	CYPIVX1	260293	ENSG00000186377	GO:0005506|GO:0005789|GO:0009055|GO:0016021|GO:0020037|GO:0070330	chr1	HGNC:20244|MIM:614999|HPRD:13110|Vega:OTTHUMG00000008017	cytochrome P450, family 4, subfamily X, polypeptide 1	47516423	protein-coding	126410|1551|1577|1579|1580|199974|4051|57834|66002|6916|8529	47489240	+
199974	0.371429	0.214286	0	0	0	0	0	0	0	0	0	0	CYP4Z1	CYP4A20	199974	ENSG00000186160	GO:0005506|GO:0005789|GO:0009055|GO:0016021|GO:0020037|GO:0070330	chr1	HGNC:20583|HPRD:13111|Vega:OTTHUMG00000008019	cytochrome P450, family 4, subfamily Z, polypeptide 1	47583992	protein-coding	126410|1551|1577|1579|1580|260293|4051|57834|66002|6916|8529	47533160	+
100533626	0	0	0	0	0	0	0	0	0	0	0	0	LOC100533626		100533626			chr1		tubulin, alpha 1c pseudogene	47541746	pseudo		47540450	-
284541	0	0	0	0	0	0	0	0	0	0	0	0	CYP4A22		284541		GO:0005506|GO:0005789|GO:0009055|GO:0018685|GO:0020037|GO:0052869	chr1	HGNC:20575|MIM:615341|HPRD:16776	cytochrome P450, family 4, subfamily A, polypeptide 22	47614526	protein-coding		47603097	+
100873219	0	0	0	0	0	0	0	0	0	0	0	0	MTND1P34		100873219			chr1	HGNC:42090	MT-ND1 pseudogene 34	47631544	pseudo		47630164	-
100874253	1	1	0	1	1	0	0	0.0469155	0	0.111578	0	0	LINC00853	PDZK1IP1-AS1|ncRNA-a4	100874253	ENSG00000224805		chr1	HGNC:43716	long intergenic non-protein coding RNA 853	47646011	miscRNA		47644922	+
10158	90	74.822	72.3605	70.5	73	79	6.4562	6.27231	6.14166	6.25113	6.15421	6.14558	PDZK1IP1	DD96|MAP17|RP1-18D14.5|SPAP	10158	ENSG00000162366	GO:0016021	chr1	HGNC:16887|MIM:607178|HPRD:06211|Vega:OTTHUMG00000007852	PDZK1 interacting protein 1	47655771	protein-coding		47649261	-
6886	0	0	0	0	0	0	0	0	0	0	0	0	TAL1	SCL|TCL5|bHLHa17|tal-1	6886	ENSG00000162367	GO:0000118|GO:0000122|GO:0000790|GO:0000980|GO:0000981|GO:0001085|GO:0001525|GO:0003682|GO:0003700|GO:0005515|GO:0005634|GO:0005667|GO:0006357|GO:0007626|GO:0019899|GO:0021527|GO:0030097|GO:0030218|GO:0030219|GO:0030220|GO:0030221|GO:0031334|GO:0033193|GO:0035162|GO:0035855|GO:0042127|GO:0042826|GO:0043249|GO:0044212|GO:0045165|GO:0045648|GO:0045799|GO:0045893|GO:0045931|GO:0045944|GO:0046982|GO:…	chr1	HGNC:11556|MIM:187040|HPRD:01753|Vega:OTTHUMG00000007847	T-cell acute lymphocytic leukemia 1	47698007	protein-coding	117581.chr2.1|117581.chr2.2|4066|4807|4808|642658|6887|7291|9421|9464	47681962	-
6491	41.1667	50.75	35.8333	47	50.5333	39.2023	5.32776	5.71225	5.12776	5.66617	5.62355	5.13467	STIL	MCPH7|SIL	6491	ENSG00000123473	GO:0000578|GO:0001701|GO:0001843|GO:0001947|GO:0005813|GO:0005829|GO:0007224|GO:0007368|GO:0008283|GO:0021915|GO:0030900|GO:0030903|GO:0033504|GO:0035264|GO:0043066	chr1	HGNC:10879|MIM:181590|HPRD:01627|Vega:OTTHUMG00000007851	SCL/TAL1 interrupting locus	47779819	protein-coding		47715811	-
51727	69.9167	74.8333	84	79.1667	75.3333	89.8333	6.09191	6.27252	6.35684	6.4184	6.1996	6.33098	CMPK1	CK|CMK|CMPK|UMK|UMP-CMPK|UMPK	51727	ENSG00000162368	GO:0004127|GO:0004550|GO:0004849|GO:0005524|GO:0005634|GO:0005737|GO:0005829|GO:0006165|GO:0006222|GO:0006225|GO:0006227|GO:0006240|GO:0009142|GO:0009220|GO:0015949|GO:0018963|GO:0022602|GO:0033862|GO:0044281|GO:0046705|GO:0055086	chr1	HGNC:18170|MIM:191710|HPRD:18258|Vega:OTTHUMG00000007849	cytidine monophosphate (UMP-CMP) kinase 1, cytosolic	47844511	protein-coding	203|26289	47799469	+
2301	0	0	0	0	1	0	0	0	0	0	0	0	FOXE3	FKHL12|FREAC8	2301	ENSG00000186790	GO:0002089|GO:0003690|GO:0003700|GO:0003705|GO:0005634|GO:0005667|GO:0006355|GO:0006366|GO:0006590|GO:0007275|GO:0007389|GO:0007422|GO:0008134|GO:0008301|GO:0016477|GO:0030878|GO:0031069|GO:0043565|GO:0045944|GO:0048484|GO:0048485|GO:0048562|GO:0048846|GO:0048937|GO:0050679|GO:0051090|GO:0060022|GO:0060023	chr1	HGNC:3808|MIM:601094|HPRD:03058|Vega:OTTHUMG00000007954	forkhead box E3	47883724	protein-coding	100036519|200350|2296|2297|2298|2299|2300|2303|2304|2306|2307|27022|27023|286380|3169|3170|3171|349334|399823|442425|653404|653427|668	47881744	+
84793	0	2	1	3	3	1	0	1.04692	0	1.69654	1.54935	0	FOXD2-AS1		84793	ENSG00000237424		chr1	HGNC:44256	FOXD2 antisense RNA 1 (head to head)	47900313	miscRNA		47897807	-
2306	1.48571	5	6	4	5	6	0.535507	2.36884	2.54949	2.11158	2.28632	2.42676	FOXD2	FKHL17|FREAC-9|FREAC9	2306	ENSG00000186564	GO:0001755|GO:0003690|GO:0003700|GO:0003705|GO:0005667|GO:0007389|GO:0007422|GO:0008134|GO:0008301|GO:0009790|GO:0030318|GO:0030513|GO:0043565|GO:0045944|GO:0048484|GO:0048485|GO:0048846|GO:0048937|GO:0050935|GO:0051090|GO:0051216|GO:0060678|GO:0090184	chr1	HGNC:3803|MIM:602211|HPRD:03735|Vega:OTTHUMG00000007950	forkhead box D2	47906363	protein-coding	100036519|200350|2296|2297|2298|2299|2300|2301|2303|2304|2307|27022|27023|286380|3169|3170|3171|349334|399823|442425|653404|653427|668	47901689	+
100270880	0	0	0	0	0	0	0	0	0	0	0	0	RPL21P24	RPL21_4_45	100270880			chr1	HGNC:35702	ribosomal protein L21 pseudogene 24	47964053	pseudo		47963534	-
100874504	0	0	0	0	0	0	0	0	0	0	0	0	ATP6V0E1P4		100874504			chr1	HGNC:41938	ATPase, H+ transporting, lysosomal 9kDa, V0 subunit e1 pseudogene 4	48016422	pseudo		48015868	+
388630	1	1	3	5	1	6	0	0.0469155	1.54949	2.43351	0	2.42676	TRABD2B	TIKI2	388630		GO:0004222|GO:0005515|GO:0005887|GO:0006508|GO:0008152|GO:0016055|GO:0017147|GO:0018158|GO:0030178|GO:0031301|GO:0046872	chr1	HGNC:44200|MIM:614913	TraB domain containing 2B	48462562	protein-coding		48226200	-
100874494	0	0	0	0	0	0	0	0	0	0	0	0	CYP46A4P		100874494			chr1	HGNC:42349	cytochrome P450, family 46, subfamily A, polypeptide 4, pseudogene	48555306	pseudo		48555025	+
391037	0	0	0	0	0	0	0	0	0	0	0	0	SKINTL	SKINT1|SKINTP	391037		GO:0016021	chr1	HGNC:33993	Skint-like, pseudogene	48648100	pseudo		48567387	-
200010	0	0	0	0	0	0	0	0	0	0	0	0	SLC5A9	SGLT4	200010	ENSG00000117834	GO:0005215|GO:0005886|GO:0006814|GO:0016021|GO:0055085	chr1	HGNC:22146|HPRD:18060|Vega:OTTHUMG00000007959	solute carrier family 5 (sodium/sugar cotransporter), member 9	48714316	protein-coding	115584|125206|159963|6523|6524|6526|6527|6528|8884	48688357	+
101929699	0	0	0	0	0	0	0	0	0	0	0	0	LOC101929699		101929699			chr1		uncharacterized LOC101929699	48730486	miscRNA		48726225	-
100128922	0	0	0	0	0	0	0	0	0	0	0	0	LOC100128922		100128922			chr1		connexin	48728197	unknown		48727949	-
54558	4	3	2.5	2.5	6	0.5	1.96435	1.63188	1.28645	1.43351	2.54935	0	SPATA6	HASH|SRF-1|SRF1	54558	ENSG00000132122	GO:0005576|GO:0007275|GO:0007283|GO:0030154	chr1	HGNC:18309|MIM:613947|HPRD:15430|Vega:OTTHUMG00000007794	spermatogenesis associated 6	48937880	protein-coding	55064	48761044	-
5512	0	0	0	0	0	0	0	0	0	0	0	0	PPP1R8P1	PPP1R8P	5512			chr1	HGNC:9297	protein phosphatase 1, regulatory subunit 8 pseudogene 1	48791818	pseudo		48790646	-
644462	0	0	0	0	0	0	0	0	0	0	0	0	LOC644462		644462			chr1		amyotrophic lateral sclerosis 2 (juvenile) chromosome region, candidate 2 pseudogene	48903569	pseudo		48901374	+
100270881	0	0	0	0	0	0	0	0	0	0	0	0	RPL21P25	RPL21_5_46	100270881			chr1	HGNC:36785	ribosomal protein L21 pseudogene 25	48963408	pseudo		48962929	-
84871	0	0.185714	1	0	0	0	0	0	0	0	0	0	AGBL4	CCP6	84871	ENSG00000186094	GO:0004181|GO:0005829|GO:0006508|GO:0008270|GO:0015631|GO:0035609|GO:0035610	chr1	HGNC:25892|HPRD:07487|Vega:OTTHUMG00000007793	ATP/GTP binding protein-like 4	50489626	protein-coding	123624|23287|340351|60509|79841	48998527	-
79656	0	1	2	0	0	0.5	0	0.0469155	0.964526	0	0	0	BEND5	C1orf165	79656		GO:0005794	chr1	HGNC:25668	BEN domain containing 5	49242641	protein-coding		49193195	-
101929721	0	0	0	0	0	0	0	0	0	0	0	0	LOC101929721		101929721			chr1		uncharacterized LOC101929721	49734966	miscRNA		49723083	+
100507490	0	0	0	0	0	0	0	0	0	0	0	0	ZNF859P		100507490			chr1	HGNC:34507	zinc finger protein 859, pseudogene	50312161	pseudo		50310324	+
100873233	0	0	0	0	0	0	0	0	0	0	0	0	MTND2P29		100873233			chr1	HGNC:42130	MT-ND2 pseudogene 29	50483176	pseudo		50482758	+
1996	1	0	1	1	1	0	0	0	0	0.111578	0	0	ELAVL4	HUD|PNEM	1996	ENSG00000162374	GO:0000166|GO:0003723|GO:0003730|GO:0006396|GO:0006397|GO:0017091	chr1	HGNC:3315|MIM:168360|HPRD:01343	ELAV (embryonic lethal, abnormal vision, Drosophila)-like 4	50669457	protein-coding	132430|140886|1993|1994|1995|26986|27303|5937|80336|8761	50513686	+
343184	0	0	0	0	0	0	0	0	0	0	0	0	RPS2P11	RPS2_3_47	343184			chr1	HGNC:36350	ribosomal protein S2 pseudogene 11	50792721	pseudo		50791784	+
100129919	0	0	0	0	0	0	0	0	0	0	0	0	HMGB1P45		100129919			chr1	HGNC:39277	high mobility group box 1 pseudogene 45	50865042	pseudo		50864534	-
100422535	0	0	0	0	0	0	0	0	0	0	0	0	FCF1P6		100422535			chr1	HGNC:44618	FCF1 pseudogene 6	50871696	pseudo		50871104	-
63950	0	0	0	0	0	0	0	0	0	0	0	0	DMRTA2		63950	ENSG00000142700	GO:0003700|GO:0005634|GO:0035914|GO:0043565|GO:0046872	chr1	HGNC:13908|MIM:614804|Vega:OTTHUMG00000007884	DMRT-like family A2	50889119	protein-coding	10655|1761|58524|63948|63951	50883223	-
11124	89	78.6167	109.757	96.1667	117.333	106.644	6.44008	6.34368	6.7427	6.69904	6.83886	6.57845	FAF1	HFAF1s|UBXD12|UBXN3A|hFAF1	11124		GO:0005515|GO:0005634|GO:0005635|GO:0005829|GO:0006915|GO:0007253|GO:0008219|GO:0019887|GO:0019901|GO:0019904|GO:0030155|GO:0031072|GO:0031265|GO:0031334|GO:0031625|GO:0034098|GO:0042176|GO:0043065|GO:0043130|GO:0043161|GO:0045859|GO:0048471|GO:0051059	chr1	HGNC:3578|MIM:604460|HPRD:05124	Fas (TNFRSF6) associated factor 1	51425936	protein-coding		50906935	-
100418820	0	0	0	0	0	0	0	0	0	0	0	0	PHBP12		100418820			chr1	HGNC:39291	prohibitin pseudogene 12	51246821	pseudo		51246012	+
359781	0	0	0	0	0	0	0	0	0	0	0	0	MRPS6P2		359781			chr1	HGNC:29781	mitochondrial ribosomal protein S6 pseudogene 2	51312514	pseudo		51312141	+
1031	5	5	8	3	9	13	2.28628	2.36884	2.96453	1.69654	3.13431	3.54224	CDKN2C	INK4C|p18|p18-INK4C	1031	ENSG00000123080	GO:0000079|GO:0000082|GO:0000278|GO:0004861|GO:0005515|GO:0005634|GO:0005737|GO:0005829|GO:0007050|GO:0008285|GO:0019901|GO:0030308|GO:0042326|GO:0048709	chr1	HGNC:1789|MIM:603369|HPRD:04534|Vega:OTTHUMG00000008046	cyclin-dependent kinase inhibitor 2C (p18, inhibits CDK4)	51440309	protein-coding	1029|1030|1032	51434367	+
100616189	0	0	0	0	0	0	0	0	0	0	0	0	MIR4421		100616189	ENSG00000265538		chr1	HGNC:41879|miRBase:MI0016758	microRNA 4421	51525577	miscRNA		51525509	+
284546	0	0	0	0	0	0	0	0	0	0	0	0	C1orf185		284546	ENSG00000204006	GO:0016021	chr1	HGNC:28096|Vega:OTTHUMG00000008084	chromosome 1 open reading frame 185	51613754	protein-coding		51567906	+
391039	0	0	0	0	0	0	0	0	0	0	0	0	CFL1P2	CFLL2|CFLP2	391039			chr1	HGNC:1878	cofilin 1 (non-muscle) pseudogene 2	51624212	pseudo		51623117	-
26994	66.5	61	50	52.5	45	65	6.01963	5.97765	5.60838	5.82582	5.45624	5.86417	RNF11	SID1669	26994	ENSG00000123091	GO:0000151|GO:0003677|GO:0005515|GO:0005634|GO:0005769|GO:0008270|GO:0042787|GO:0055037	chr1	HGNC:10056|MIM:612598|HPRD:09955|Vega:OTTHUMG00000008190	ring finger protein 11	51739119	protein-coding		51701945	+
440589	0	0	0	0	0	0	0	0	0	0	0	0	RPS2P8	RPS2_1_48	440589			chr1	HGNC:36207	ribosomal protein S2 pseudogene 8	51717166	pseudo		51716234	-
22996	4	3.5	5	1	3.5	2.33333	1.96435	1.85427	2.28645	0.111578	1.77174	1.06419	TTC39A	C1orf34|DEME-6	22996	ENSG00000085831	GO:0003674|GO:0005575|GO:0008150	chr1	HGNC:18657|Vega:OTTHUMG00000008193	tetratricopeptide repeat domain 39A	51810788	protein-coding	125488|158219	51752930	-
2060	36.6667	43.8333	45.6667	34.5861	42.5	50.8333	5.16075	5.50087	5.4776	5.2237	5.37378	5.5095	EPS15	AF-1P|AF1P|MLLT5	2060	ENSG00000085832	GO:0005509|GO:0005515|GO:0005737|GO:0005829|GO:0005886|GO:0005905|GO:0006897|GO:0007173|GO:0008283|GO:0015031|GO:0016050|GO:0017124|GO:0030122|GO:0031901|GO:0032456|GO:0042059|GO:0043231|GO:0048268|GO:0060170	chr1	HGNC:3419|MIM:600051|HPRD:08968|Vega:OTTHUMG00000008192	epidermal growth factor receptor pathway substrate 15	51984995	protein-coding	10938|30844|30846|50618|58513|6345|6453|85021|9185	51819935	-
100422413	0	0	0	0	0	0	0	0	0	0	0	0	LOC100422413		100422413			chr1		proteasome (prosome, macropain) 26S subunit, non-ATPase, 7 pseudogene	51838896	pseudo		51837936	+
441884	0	0	0	0	0	0	0	0	0	0	0	0	CALR4P		441884			chr1	HGNC:35456	calreticulin 4, pseudogene	52035422	pseudo		52020400	-
114883	60	62.4	56.0667	37.4709	64	76.2548	5.87124	6.01039	5.7736	5.33928	5.96439	6.09456	OSBPL9	ORP-9|ORP9	114883	ENSG00000117859	GO:0005543|GO:0006869	chr1	HGNC:16386|MIM:606737|HPRD:09479	oxysterol binding protein-like 9	52254891	protein-coding	114879|114882|114885	52082546	+
100421271	0	0	0	0	0	0	0	0	0	0	0	0	GAPDHP51		100421271			chr1	HGNC:38557	glyceraldehyde 3 phosphate dehydrogenase pseudogene 51	52173818	pseudo		52172810	-
100422686	0	0	0	0	0	0	0	0	0	0	0	0	SLC25A6P3		100422686			chr1	HGNC:43852	solute carrier family 25 (mitochondrial carrier; adenine nucleotide translocator), member 6 pseudogene 3	52175611	pseudo		52174755	+
4898	217.994	253.738	226.952	193.302	219.429	239.309	7.7325	8.03411	7.79077	7.70629	7.74199	7.74453	NRD1	hNRD1|hNRD2	4898	ENSG00000078618	GO:0004222|GO:0005515|GO:0005829|GO:0006508|GO:0007528|GO:0008283|GO:0009986|GO:0016477|GO:0046872|GO:0048408|GO:0051044|GO:0052548	chr1	HGNC:7995|MIM:602651|HPRD:04036|Vega:OTTHUMG00000008278	nardilysin (N-arginine dibasic convertase)	52344609	protein-coding	3416	52254866	-
100313892	0	0	0	0	0	0	0	0	0	0	0	0	MIR761	hsa-mir-761	100313892			chr1	HGNC:37305|miRBase:MI0003941	microRNA 761	52302074	miscRNA		52302016	-
5865	299.726	289.641	337.85	280.305	295.45	340.134	8.19185	8.22504	8.36477	8.24243	8.17116	8.25176	RAB3B		5865	ENSG00000169213	GO:0003924|GO:0005525|GO:0005829|GO:0005886|GO:0006184|GO:0007264|GO:0008021|GO:0015031|GO:0017157|GO:0018125|GO:0030141	chr1	HGNC:9778|MIM:179510|HPRD:01540|Vega:OTTHUMG00000008627	RAB3B, member RAS oncogene family	52456436	protein-coding	10890|201475|25837|326624|51762|5861|5864|5872|81876|9545	52373628	-
100873287	0	0	0	0	0	0	0	0	0	0	0	0	RNA5SP48	RN5S48	100873287			chr1	HGNC:42824	RNA, 5S ribosomal pseudogene 48	52439207	pseudo		52439082	+
100270902	0	0	0	0	0	0	0	0	0	0	0	0	RPS26P14	RPS26_1_49	100270902			chr1	HGNC:36992	ribosomal protein S26 pseudogene 14	52446492	pseudo		52446145	+
51060	276.333	269.291	309.25	275.25	293	297	8.07462	8.11993	8.23716	8.21618	8.15914	8.05612	TXNDC12	AG1|AGR1|ERP16|ERP18|ERP19|PDIA16|TLP19|hAG-1|hTLP19	51060	ENSG00000117862	GO:0005788|GO:0019153|GO:0045454	chr1	HGNC:24626|MIM:609448|HPRD:11633|Vega:OTTHUMG00000008629	thioredoxin domain containing 12 (endoplasmic reticulum)	52521843	protein-coding	155465	52485804	-
112970	7	5.5	8.75	6.25	8.5	6.5	2.77171	2.50635	3.09381	2.75543	3.05185	2.54224	KTI12	RP11-91A18.3|TOT4	112970	ENSG00000198841	GO:0005524	chr1	HGNC:25160|HPRD:14471|Vega:OTTHUMG00000008630	KTI12 homolog, chromatin associated (S. cerevisiae)	52499472	protein-coding		52497777	-
91408	126.583	114.833	132.533	135.167	117.5	149.21	6.94829	6.89031	7.01474	7.19017	6.8409	7.063	BTF3L4		91408	ENSG00000134717		chr1	HGNC:30547|HPRD:17521|Vega:OTTHUMG00000008960	basic transcription factor 3-like 4	52556388	protein-coding	689	52521857	+
9372	53.5	35	48	39.6714	54.8333	51	5.70582	5.1762	5.54949	5.42161	5.74137	5.51423	ZFYVE9	MADHIP|NSP|SARA|SMADIP	9372	ENSG00000157077	GO:0005515|GO:0005545|GO:0005737|GO:0005769|GO:0006897|GO:0007179|GO:0007183|GO:0007184|GO:0008236|GO:0030512|GO:0031901|GO:0046872	chr1	HGNC:6775|MIM:603755|HPRD:04782|Vega:OTTHUMG00000008061	zinc finger, FYVE domain containing 9	52812358	protein-coding	200576|57732|79038|9765	52607766	+
100190934	0	0	0	0	0	0	0	0	0	0	0	0	LOC100190934		100190934			chr1		alcohol dehydrogenase 5 (class III), chi polypeptide pseudogene	52626273	pseudo		52625678	-
724060	0	0	0	0	0	0	0	0	0	0	0	0	LOC724060		724060			chr1		TRA2A pseudogene	52629158	pseudo		52626715	-
100419023	0	0	0	0	0	0	0	0	0	0	0	0	PDCL3P6		100419023			chr1	HGNC:44507	phosducin-like 3 pseudogene 6	52646366	pseudo		52645487	+
100270825	0	0	0	0	0	0	0	0	0	0	0	0	RPL9P12	RPL9_1_50	100270825			chr1	HGNC:36728	ribosomal protein L9 pseudogene 12	52655981	pseudo		52655577	-
100861458	0	0	0	0	0	0	0	0	0	0	0	0	DNAJC19P7		100861458			chr1	HGNC:45070	DnaJ (Hsp40) homolog, subfamily C, member 19 pseudogene 7	52718555	pseudo		52717643	-
729198	0	0	0	0	0	0	0	0	0	0	0	0	ANAPC10P1	ANAPC10P	729198			chr1	HGNC:33976	anaphase promoting complex subunit 10 pseudogene 1	52720067	pseudo		52719239	+
200014	21	10	14	13	5.33333	10.5	4.35667	3.36884	3.77188	3.81202	2.37942	3.23412	CC2D1B		200014	ENSG00000154222	GO:0000978|GO:0001078|GO:0005634	chr1	HGNC:29386|HPRD:12393|Vega:OTTHUMG00000008102	coiled-coil and C2 domain containing 1B	52831877	protein-coding	54862	52816265	-
100420258	0	0	0	0	0	0	0	0	0	0	0	0	PLA2G12AP1		100420258			chr1	HGNC:39248	phospholipase A2, group XIIA pseudogene 1	52834914	pseudo		52834348	+
4998	13	9	13.3333	11	10.5	13.3333	3.66479	3.21684	3.70149	3.57101	3.3567	3.57877	ORC1	HSORC1|ORC1L|PARC1	4998	ENSG00000085840	GO:0000082|GO:0000083|GO:0000278|GO:0000808|GO:0003677|GO:0005515|GO:0005524|GO:0005634|GO:0005654|GO:0005664|GO:0005730|GO:0005737|GO:0005829|GO:0005886|GO:0006260|GO:0006270|GO:0017111	chr1	HGNC:8487|MIM:601902|HPRD:03544|Vega:OTTHUMG00000008104	origin recognition complex, subunit 1	52870143	protein-coding	990	52838501	-
84950	65.8333	51.6667	55.8333	50.3333	53.0905	63.3333	6.0051	5.73808	5.76758	5.76502	5.69477	5.82669	PRPF38A	Prp38|RP5-965L7.1	84950	ENSG00000134748	GO:0005681|GO:0006397|GO:0008380	chr1	HGNC:25930|HPRD:10972|Vega:OTTHUMG00000008199	PRP38 pre-mRNA processing factor 38 (yeast) domain containing A	52883992	protein-coding		52870219	+
23318	66.4331	62.3188	76.852	57.6667	83.8333	68.1905	6.01818	6.00851	6.22854	5.96124	6.35384	5.9333	ZCCHC11	PAPD3|TUT4	23318	ENSG00000134744	GO:0001816|GO:0003676|GO:0005515|GO:0005730|GO:0005737|GO:0008270|GO:0010586|GO:0010587|GO:0019827|GO:0031054|GO:0031123|GO:0031664|GO:0032088|GO:0032755|GO:0050265|GO:0070102|GO:0071044	chr1	HGNC:28981|MIM:613692|HPRD:15700|Vega:OTTHUMG00000008200	zinc finger, CCHC domain containing 11	53018762	protein-coding	167153|64852|79670	52888948	-
645311	0	0	0	0	0	0	0	0	0	0	0	0	EEF1GP7		645311			chr1	HGNC:44562	eukaryotic translation elongation factor 1 gamma pseudogene 7	53039490	pseudo		53038787	+
2882	0	0	0	0	0	0	0	0	0	0	0	0	GPX7	CL683|GPX6|GPx-7|GSHPx-7|NPGPx	2882	ENSG00000116157	GO:0004602|GO:0005576|GO:0006979	chr1	HGNC:4559|HPRD:13606|Vega:OTTHUMG00000008322	glutathione peroxidase 7	53074723	protein-coding	257202|2876|2877|2878|2879|2880	53068043	+
348378	0	3	0	0	0	0	0	1.63188	0	0	0	0	FAM159A	PRO7171|WWLS2783	348378	ENSG00000182183	GO:0016021	chr1	HGNC:28757|HPRD:14678|Vega:OTTHUMG00000008330	family with sequence similarity 159, member A	53122737	protein-coding	100132916	53099066	+
65260	0	0	0	0	0	0	0	0	0	0	0	0	SELRC1	C1orf163	65260			chr1	HGNC:25716|HPRD:07769	Sel1 repeat containing 1	53164038	protein-coding		53152014	-
100288149	0	0	0	0	0	0	0	0	0	0	0	0	NDUFS5P3		100288149			chr1	HGNC:44041	NADH dehydrogenase (ubiquinone) Fe-S protein 5, 15kDa (NADH-coenzyme Q reductase) pseudogene 3	53175229	pseudo		53174753	+
79699	26.6797	36.8167	38.65	32.7	29.3667	41.8833	4.70202	5.2492	5.23692	5.1428	4.84049	5.23011	ZYG11B	ZYG11	79699	ENSG00000162378		chr1	HGNC:25820|HPRD:13356|Vega:OTTHUMG00000008938	zyg-11 family member B, cell cycle regulator	53293013	protein-coding	10444|440590	53192131	+
729236	0	0	0	0	0	0	0	0	0	0	0	0	RPS13P2	RPS13_1_51	729236			chr1	HGNC:36364	ribosomal protein S13 pseudogene 2	53238346	pseudo		53237825	-
440590	14.8262	16.5857	19.4	16.3694	14.8714	15.1214	3.85443	4.09879	4.24251	4.14451	3.85886	3.76032	ZYG11A	ZYG11	440590	ENSG00000203995		chr1	HGNC:32058|HPRD:17399|Vega:OTTHUMG00000008923	zyg-11 family member A, cell cycle regulator	53360247	protein-coding	10444|79699	53308183	+
55268	25	15.7609	26.4325	28.375	24.5	21.0571	4.60821	4.02519	4.68877	4.93813	4.5791	4.23804	ECHDC2		55268	ENSG00000121310	GO:0005739|GO:0006631|GO:0016829	chr1	HGNC:23408|HPRD:07718|Vega:OTTHUMG00000008927	enoyl CoA hydratase domain containing 2	53387446	protein-coding	10455|124359|1891|1892|203611|253175|549|79746|9085|9425|9426	53361582	-
100652967	0	0	0	0	0	0	0	0	0	0	0	0	LOC100652967		100652967			chr1		chromosome 14 open reading frame 2 pseudogene	53391104	pseudo		53390922	-
6342	61.0489	64.0591	69.2365	67.4666	66.4429	88.5142	5.89624	6.04825	6.07799	6.18768	6.01843	6.30964	SCP2	NLTP|NSL-TP|SCP-2|SCP-CHI|SCP-X|SCPX	6342	ENSG00000116171	GO:0000062|GO:0005102|GO:0005515|GO:0005634|GO:0005730|GO:0005737|GO:0005739|GO:0005777|GO:0005782|GO:0006694|GO:0006699|GO:0006701|GO:0006869|GO:0007031|GO:0008206|GO:0008526|GO:0015485|GO:0015914|GO:0032385|GO:0032959|GO:0033540|GO:0033559|GO:0033814|GO:0036042|GO:0036109|GO:0043231|GO:0043234|GO:0044255|GO:0044281|GO:0045940|GO:0070538|GO:0072659|GO:1901373	chr1	HGNC:10606|MIM:184755|HPRD:01700|Vega:OTTHUMG00000008936	sterol carrier protein 2	53517289	protein-coding	140856|3295	53392901	+
100616156	0	0	0	0	0	0	0	0	0	0	0	0	MIR1273F		100616156			chr1	HGNC:41733|miRBase:MI0018002	microRNA 1273f	53394444	miscRNA		53394346	+
100616458	0	0	0	0	0	0	0	0	0	0	0	0	MIR5095		100616458			chr1	HGNC:41849|miRBase:MI0018001	microRNA 5095	53400689	miscRNA		53400602	+
100616145	0	0	0	0	0	0	0	0	0	0	0	0	MIR1273G		100616145			chr1	HGNC:41684|miRBase:MI0018003	microRNA 1273g	53406085	miscRNA		53405986	+
101929226	0	0	0	0	0	0	0	0	0	0	0	0	LOC101929226		101929226			chr1		histone H3.3-like	53409603	pseudo		53409206	-
100133211	0	0	0	0	0	0	0	0	0	0	0	0	LOC100133211		100133211			chr1		related RAS viral (r-ras) oncogene homolog 2 pseudogene	53459376	pseudo		53457454	-
100418902	0	0	0	0	0	0	0	0	0	0	0	0	TUBBP10		100418902			chr1	HGNC:42344	tubulin, beta class I pseudogene 10	53461695	pseudo		53460398	+
127435	0	0	0	0	0	0	0	0	0	0	0	0	PODN	PCAN|SLRR5A	127435	ENSG00000174348	GO:0005518|GO:0005578|GO:0005615|GO:0005737|GO:0008285|GO:0030336	chr1	HGNC:23174|MIM:608661|HPRD:10557|Vega:OTTHUMG00000008934	podocan	53551174	protein-coding	11081|1634|1842|2331|23767|23768|23769|4958|54829|5549|633|79883	53527724	+
100874453	0	0	0	0	0	0	0	0	0	0	0	0	HIGD1AP11		100874453			chr1	HGNC:43006	HIG1 hypoxia inducible domain family, member 1A pseudogene 11	53539083	pseudo		53538785	-
6512	0	0	0	0	0	0	0	0	0	0	0	0	SLC1A7	AAAT|EAAT5	6512	ENSG00000162383	GO:0005313|GO:0005886|GO:0006811|GO:0006835|GO:0015813|GO:0016021|GO:0017153|GO:0055085	chr1	HGNC:10945|MIM:604471|HPRD:09194|Vega:OTTHUMG00000008937	solute carrier family 1 (glutamate transporter), member 7	53608304	protein-coding	6505|6506|6507|6509|6510|6511	53552851	-
100420556	0	0	0	0	0	0	0	0	0	0	0	0	LOC100420556		100420556			chr1		carnitine palmitoyltransferase 2 pseudogene	53652543	pseudo		53651967	+
1376	12.9833	18.7833	11.45	9.2	18.75	16.3667	3.66294	4.2783	3.4818	3.31321	4.19321	3.87449	CPT2	CPT1|CPTASE|IIAE4	1376	ENSG00000157184	GO:0004095|GO:0005634|GO:0005730|GO:0005739|GO:0005743|GO:0006635|GO:0006853|GO:0044255|GO:0044281	chr1	HGNC:2330|MIM:600650|HPRD:02802|Vega:OTTHUMG00000008942	carnitine palmitoyltransferase 2	53679869	protein-coding		53662101	+
54987	19	19	21.5	25.3333	24.5	16.8333	4.21228	4.29484	4.39079	4.77454	4.5791	3.91505	C1orf123		54987	ENSG00000162384	GO:0003674|GO:0005575|GO:0008150	chr1	HGNC:26059|HPRD:07929|Vega:OTTHUMG00000008940	chromosome 1 open reading frame 123	53686311	protein-coding		53679772	-
4116	58.5	69	85.5	75.5	84	91.5	5.83472	6.15544	6.38238	6.34998	6.3567	6.3575	MAGOH	MAGOH1|MAGOHA	4116	ENSG00000162385	GO:0000184|GO:0000398|GO:0003723|GO:0005515|GO:0005634|GO:0005654|GO:0005829|GO:0006366|GO:0006369|GO:0006406|GO:0006417|GO:0008380|GO:0010467|GO:0016070|GO:0016071|GO:0016607|GO:0031124|GO:0035145|GO:0071013	chr1	HGNC:6815|MIM:602603|HPRD:04005|Vega:OTTHUMG00000008932	mago-nashi homolog, proliferation-associated (Drosophila)	53704282	protein-coding		53692564	-
100507564	2	4.5	1	3.5	8	1.66667	0.964351	2.21684	0	1.91893	2.96439	0.578766	LOC100507564		100507564	ENSG00000226754		chr1		uncharacterized LOC100507564	53708455	miscRNA		53704282	+
7804	83.5286	93.6667	102	61.4095	81	65	6.34855	6.59638	6.63695	6.05197	6.30424	5.86417	LRP8	APOER2|HSZ75190|LRP-8|MCI1	7804		GO:0000122|GO:0001523|GO:0004888|GO:0005509|GO:0005515|GO:0005576|GO:0005886|GO:0005901|GO:0006508|GO:0006629|GO:0006897|GO:0007165|GO:0007596|GO:0007603|GO:0016021|GO:0019221|GO:0021541|GO:0021819|GO:0030229|GO:0032793|GO:0034185|GO:0038025|GO:0038026|GO:0050731|GO:0050804|GO:0061003|GO:0061098|GO:1900006	chr1	HGNC:6700|MIM:602600|HPRD:04002	low density lipoprotein receptor-related protein 8, apolipoprotein e receptor	53793821	protein-coding		53708041	-
101929737	0	0	0	0	0	0	0	0	0	0	0	0	LOC101929737		101929737			chr1		uncharacterized LOC101929737	53755424	miscRNA		53753127	+
163742	0	0	0	0	0	0	0	0	0	0	0	0	SLC25A3P1		163742	ENSG00000236253		chr1	HGNC:26869	solute carrier family 25 (mitochondrial carrier; phosphate carrier), member 3 pseudogene 1	53905693	pseudo		53904043	-
63948	0	0	0	0	0	0	0	0	0	0	0	0	DMRTB1		63948	ENSG00000143006	GO:0003700|GO:0005634|GO:0006351|GO:0043565|GO:0046872	chr1	HGNC:13913|MIM:614805|HPRD:16828|Vega:OTTHUMG00000008080	DMRT-like family B with proline-rich C-terminal, 1	53933160	protein-coding	10655|1761|58524|63950|63951	53925072	+
148979	0	0	1	0	0	0	0	0	0	0	0	0	GLIS1		148979	ENSG00000174332	GO:0000122|GO:0003677|GO:0005634|GO:0006366|GO:0045944|GO:0046872	chr1	HGNC:29525|MIM:610378|HPRD:13581|Vega:OTTHUMG00000008079	GLIS family zinc finger 1	54199877	protein-coding	169792|2735|2736|2737|4520|57862|7545|7546|7547|7629|7702|84107|84662|85416	53971906	-
55706	75.3333	77.5	104.44	68.3333	83	93	6.19957	6.32304	6.67106	6.2061	6.33943	6.38096	NDC1	NET3|TMEM48	55706	ENSG00000058804	GO:0005643|GO:0015031|GO:0017056|GO:0031081|GO:0031965|GO:0051028|GO:0051292	chr1	HGNC:25525|MIM:610115|HPRD:08547|Vega:OTTHUMG00000008073	NDC1 transmembrane nucleoporin	54304225	protein-coding		54231134	-
100270890	0	0	0	0	0	0	0	0	0	0	0	0	RPL37P7	RPL37_1_52	100270890			chr1	HGNC:36499	ribosomal protein L37 pseudogene 7	54307507	pseudo		54307218	+
54432	19.3333	28	27	23	25	21.925	4.23737	4.85427	4.71941	4.63514	4.60824	4.29631	YIPF1	DJ167A19.1|FinGER1	54432	ENSG00000058799	GO:0016021|GO:0030133	chr1	HGNC:25231|HPRD:13147|Vega:OTTHUMG00000008074	Yip1 domain family, member 1	54355487	protein-coding	78992	54317392	-
1733	0	0	0	0	0	0	0	0	0	0	0	0	DIO1	5DI|TXDI1	1733	ENSG00000211452	GO:0004800|GO:0005789|GO:0005886|GO:0006590|GO:0008430|GO:0016021|GO:0034641|GO:0042446|GO:0044281	chr1	HGNC:2883|MIM:147892|HPRD:01002|Vega:OTTHUMG00000008435	deiodinase, iodothyronine, type I	54376759	protein-coding		54359861	+
51668	25.3333	33.6429	35	28.6667	25.475	37.9841	4.62732	5.11914	5.09381	4.95288	4.6354	5.08913	HSPB11	C1orf41|HSPCO34|IFT25|PP25	51668	ENSG00000081870	GO:0005929|GO:0006950|GO:0007155|GO:0030992	chr1	HGNC:25019|Vega:OTTHUMG00000008408	heat shock protein family B (small), member 11	54411288	protein-coding		54387234	-
115353	71.3333	63	53	49	55	63	6.12086	6.0242	5.69245	5.72629	5.74575	5.81908	LRRC42	dJ167A19.4	115353	ENSG00000116212		chr1	HGNC:28792|HPRD:14711|Vega:OTTHUMG00000008436	leucine rich repeat containing 42	54433841	protein-coding		54411999	+
100421395	0	0	0	0	0	0	0	0	0	0	0	0	HNRNPA3P12		100421395			chr1	HGNC:48758	heterogeneous nuclear ribonucleoprotein A3 pseudogene 12	54441704	pseudo		54440851	-
388633	0	0	0	0	0	1	0	0	0	0	0	0	LDLRAD1		388633	ENSG00000203985	GO:0016021	chr1	HGNC:32069|HPRD:17372|Vega:OTTHUMG00000008433	low density lipoprotein receptor class A domain containing 1	54483859	protein-coding		54472971	-
9528	0	0	0	0	0	0	0	0	0	0	0	0	TMEM59	C1orf8|HSPC001	9528	ENSG00000116209	GO:0000139|GO:0004175|GO:0005515|GO:0005764|GO:0005765|GO:0005770|GO:0005886|GO:0006914|GO:0010508|GO:0016021|GO:0031902	chr1	HGNC:1239|HPRD:12731|Vega:OTTHUMG00000008437	transmembrane protein 59	54519111	protein-coding	25789	54511159	-
127428	7.75	11.7761	13.6667	7.95	10.5	14.9167	2.91855	3.60471	3.73712	3.10253	3.3567	3.74065	TCEANC2	C1orf83|RP4-758J24.3	127428	ENSG00000116205	GO:0003677|GO:0005634|GO:0006351	chr1	HGNC:26494|HPRD:08722|Vega:OTTHUMG00000008434	transcription elongation factor A (SII) N-terminal and central domain containing 2	54567321	protein-coding		54519245	+
100616315	0	0	0	0	0	0	0	0	0	0	0	0	MIR4781		100616315	ENSG00000264208		chr1	HGNC:41769|miRBase:MI0017426	microRNA 4781	54519827	miscRNA		54519752	+
100507586	0	0	0	0	0	0	0	0	0	0	0	0	LOC100507586		100507586			chr1		cytochrome c oxidase subunit VIIb pseudogene	54555893	pseudo		54555466	+
200008	0	0	0	0	0	0	0	0	0	0	0	0	CDCP2		200008	ENSG00000157211	GO:0005576	chr1	HGNC:27297|MIM:612320|HPRD:14122|Vega:OTTHUMG00000155307	CUB domain containing protein 2	54618679	protein-coding	26577|5118|649|7092|7093|8029|81831|81832|83552	54604668	-
606495	3	2	1.25	0.5	1.5	1.33333	1.54931	1.04692	0.286455	0	0.54935	0.256838	CYB5RL		606495	ENSG00000215883	GO:0004128	chr1	HGNC:32220	cytochrome b5 reductase-like	54665746	protein-coding	1727|51167|51700|51706	54638027	-
51253	70	104	123.5	112.5	108	95.8333	6.09363	6.74735	6.91289	6.92536	6.71927	6.42426	MRPL37	L37mt|MRP-L2|MRP-L37|MRPL2|RPML2	51253	ENSG00000116221	GO:0003735|GO:0005739|GO:0005761|GO:0006412	chr1	HGNC:14034|MIM:611843|HPRD:14757|Vega:OTTHUMG00000008118	mitochondrial ribosomal protein L37	54684056	protein-coding		54665840	+
23648	26.2806	37.6108	27.1429	32.4762	37.1869	29.8058	4.68028	5.27999	4.72703	5.13289	5.18111	4.73932	SSBP3	CSDP|SSDP|SSDP1	23648	ENSG00000157216	GO:0003697|GO:0005634|GO:0006351|GO:0006461|GO:0008284|GO:0021501|GO:0021547|GO:0043066|GO:0043234|GO:0045944|GO:0060323|GO:2000744	chr1	HGNC:15674|MIM:607390|HPRD:09578|Vega:OTTHUMG00000008264	single stranded DNA binding protein 3	54872068	protein-coding	170463	54691104	-
619518	0	0	0	0	0	0	0	0	0	0	0	0	C1orf191	MST128	619518	ENSG00000198711	GO:0005576	chr1	HGNC:32328|Vega:OTTHUMG00000008365	chromosome 1 open reading frame 191	54704736	miscRNA		54702116	+
6889	0	0	0	0	0	0	0	0	0	0	0	0	TALDO1P1	TAL-H|TALDO|TALDOP1	6889			chr1	HGNC:11560	transaldolase 1 pseudogene 1	54990887	pseudo		54990059	+
645436	0	0	0	0	0	0	0	0	0	0	0	0	HNRNPA1P63		645436			chr1	HGNC:48793	heterogeneous nuclear ribonucleoprotein A1 pseudogene 63	55003624	pseudo		55002413	+
26027	6.5	2.5	2	7	4.5	5.5	2.66479	1.36884	0.964526	2.91893	2.13431	2.30123	ACOT11	BFIT|STARD14|THEA|THEM1	26027	ENSG00000162390	GO:0004091|GO:0005737|GO:0006631|GO:0009266|GO:0009409|GO:0035556|GO:0047617	chr1	HGNC:18156|MIM:606803|HPRD:07075|Vega:OTTHUMG00000009891	acyl-CoA thioesterase 11	55100417	protein-coding	134526	55013807	+
338094	0.5	0.5	0	0	0.5	0	0	0	0	0	0	0	FAM151A	C1orf179	338094	ENSG00000162391	GO:0003674|GO:0008150|GO:0016020|GO:0016021	chr1	HGNC:25032|HPRD:11326|Vega:OTTHUMG00000009888	family with sequence similarity 151, member A	55089200	protein-coding	167555	55074850	-
100527960	20.125	20.4167	15.1	18.0833	19.4786	18.2238	4.29527	4.39859	3.881	4.28817	4.2482	4.02955	MROH7-TTC4	HEATR8-TTC4	100527960			chr1		MROH7-TTC4 readthrough	55208328	miscRNA		55107413	+
374977	0	0.25	0	0	0	0	0	0	0	0	0	0	MROH7	C1orf175|HEATR8	374977	ENSG00000184313	GO:0016021	chr1	HGNC:24802|HPRD:10993|Vega:OTTHUMG00000009890	maestro heat-like repeat family member 7	55175940	protein-coding	133558|140699|339766|642475|727957	55107413	+
7268	20.125	22.1667	16.1	18.0833	19.4786	18.2238	4.29527	4.51724	3.97352	4.28817	4.2482	4.02955	TTC4		7268	ENSG00000243725		chr1	HGNC:12394|MIM:606753|HPRD:08417|Vega:OTTHUMG00000009914	tetratricopeptide repeat domain 4	55208328	protein-coding		55181495	+
25973	10	11	10	5	5	15	3.28628	3.50635	3.28645	2.43351	2.28632	3.74869	PARS2	MT-PRORS	25973	ENSG00000162396	GO:0004827|GO:0005524|GO:0005759|GO:0006418|GO:0006433|GO:0010467	chr1	HGNC:30563|MIM:612036|HPRD:13220|Vega:OTTHUMG00000009915	prolyl-tRNA synthetase 2, mitochondrial (putative)	55230226	protein-coding		55222571	-
55001	0	0	0	0	0	0	0	0	0	0	0	0	TTC22		55001	ENSG00000006555		chr1	HGNC:26067|HPRD:07932|Vega:OTTHUMG00000009916	tetratricopeptide repeat domain 22	55266941	protein-coding		55246752	-
163747	0	0	0	0	0	0	0	0	0	0	0	0	C1orf177		163747	ENSG00000162398		chr1	HGNC:26854|HPRD:08807|Vega:OTTHUMG00000009986	chromosome 1 open reading frame 177	55307937	protein-coding		55271736	+
1718	876	881.333	948	843.333	975.167	995.583	9.73914	9.83046	9.85327	9.83154	9.89389	9.8012	DHCR24	DCE|Nbla03646|SELADIN1|seladin-1	1718	ENSG00000116133	GO:0000139|GO:0005634|GO:0005783|GO:0005789|GO:0005829|GO:0005856|GO:0006695|GO:0006915|GO:0006979|GO:0007050|GO:0007265|GO:0008104|GO:0008285|GO:0008762|GO:0009725|GO:0009888|GO:0016021|GO:0016044|GO:0016628|GO:0019899|GO:0030539|GO:0031639|GO:0042605|GO:0042987|GO:0043066|GO:0043154|GO:0043588|GO:0044281|GO:0050614|GO:0050660|GO:1901214	chr1	HGNC:2859|MIM:606418|HPRD:05916|Vega:OTTHUMG00000009989	24-dehydrocholesterol reductase	55352921	protein-coding		55315300	-
100126514	0	0	0	0	0	0	0	0	0	0	0	0	TRNAK-CUU		100126514			chr1		transfer RNA lysine (anticodon CUU)	55423614	tRNA		55423542	-
199964	1	0	6	6	4	2	0	0	2.54949	2.69654	1.96439	0.8418	TMEM61		199964	ENSG00000143001	GO:0016021	chr1	HGNC:27296|HPRD:14121|Vega:OTTHUMG00000009991	transmembrane protein 61	55457966	protein-coding		55446337	+
7809	0	0	0	0	0	0	0	0	0	0	0	0	BSND	BART|DFNB73	7809		GO:0005254|GO:0005737|GO:0005886|GO:0005887|GO:0016323|GO:0017081|GO:0034220|GO:0043234|GO:0055085	chr1	HGNC:16512|MIM:606412|HPRD:05914	Bartter syndrome, infantile, with sensorineural deafness (Barttin)	55474465	protein-coding		55464617	+
255738	63	62.8857	67	61.9091	65	54	5.94163	6.02158	6.03062	6.06366	5.98675	5.59669	PCSK9	FH3|HCHOLA3|LDLCQ1|NARC-1|NARC1|PC9	255738	ENSG00000169174	GO:0001822|GO:0001889|GO:0001920|GO:0002092|GO:0004252|GO:0005515|GO:0005615|GO:0005737|GO:0005764|GO:0005769|GO:0005770|GO:0005783|GO:0005791|GO:0005794|GO:0006508|GO:0006641|GO:0006644|GO:0006915|GO:0006917|GO:0007041|GO:0008203|GO:0009267|GO:0009986|GO:0010469|GO:0010989|GO:0016540|GO:0019871|GO:0022008|GO:0030169|GO:0030182|GO:0031232|GO:0032802|GO:0032803|GO:0032869|GO:0034185|GO:0034189|GO:…	chr1	HGNC:20001|MIM:607786|HPRD:07080|Vega:OTTHUMG00000008136	proprotein convertase subtilisin/kexin type 9	55530526	protein-coding		55505149	+
23358	19.2857	18.4762	22.1714	24.2857	25.5095	24.5746	4.23381	4.25451	4.43516	4.71361	4.63735	4.4609	USP24		23358	ENSG00000162402	GO:0004221|GO:0006511|GO:0008234	chr1	HGNC:12623|MIM:610569|Vega:OTTHUMG00000008135	ubiquitin specific peptidase 24	55681039	protein-coding	11274|373856|55031|55230|7874|8239|8287|84196|9736	55532032	-
100507634	0	0	2	0	3	1	0	0	0.964526	0	1.54935	0	LOC100507634		100507634			chr1		uncharacterized LOC100507634	55683128	miscRNA		55681081	+
645506	0	0	0	0	0	0	0	0	0	0	0	0	GYG1P3		645506			chr1	HGNC:39711	glycogenin 1 pseudogene 3	55689749	pseudo		55687952	+
100616272	0	0	0	0	0	0	0	0	0	0	0	0	MIR4422		100616272	ENSG00000265822		chr1	HGNC:41654|miRBase:MI0016759	microRNA 4422	55691396	miscRNA		55691314	+
645538	0	0	0	0	0	0	0	0	0	0	0	0	GOT2P1	GOT2L1	645538			chr1	HGNC:4434	glutamic-oxaloacetic transaminase 2 pseudogene 1	55834447	pseudo		55833138	+
127406	0	0	0	0	0	0	0	0	0	0	0	0	RPSAP20	RPSA_1_53	127406			chr1	HGNC:35595	ribosomal protein SA pseudogene 20	56674164	pseudo		56673139	-
8613	11	20.5	17.5	14.5	21.5	18	3.42378	4.40447	4.09381	3.96956	4.39065	4.01173	PPAP2B	Dri42|LPP3|PAP2B|VCIP	8613	ENSG00000162407	GO:0001568|GO:0001702|GO:0001933|GO:0004721|GO:0005178|GO:0005515|GO:0005794|GO:0005886|GO:0005912|GO:0006629|GO:0006644|GO:0006665|GO:0008195|GO:0008354|GO:0016020|GO:0016021|GO:0030111|GO:0030148|GO:0034109|GO:0042577|GO:0044281|GO:0044328|GO:0044329|GO:0044330|GO:0050731|GO:0050821|GO:0051091	chr1	HGNC:9229|MIM:607125|HPRD:06179|Vega:OTTHUMG00000008160	phosphatidic acid phosphatase type 2B	57045257	protein-coding	163404|54886|64748|79948|8611|8612|9890	56960419	-
100270879	0	0	0	0	0	0	0	0	0	0	0	0	RPL21P23	RPL21_2_54	100270879			chr1	HGNC:36205	ribosomal protein L21 pseudogene 23	57004629	pseudo		57004084	+
100419650	0	0	0	0	0	0	0	0	0	0	0	0	LOC100419650		100419650			chr1		ribosomal protein L23a pseudogene	57051915	pseudo		57051288	-
5563	49	33.8333	39.4167	50.5	47.25	48.3667	5.57906	5.12729	5.26526	5.76979	5.52663	5.43774	PRKAA2	AMPK|AMPK2|AMPKa2|PRKAA	5563	ENSG00000162409	GO:0003682|GO:0004672|GO:0004674|GO:0004679|GO:0005515|GO:0005524|GO:0005654|GO:0005829|GO:0006112|GO:0006351|GO:0006355|GO:0006468|GO:0006633|GO:0006695|GO:0006853|GO:0006914|GO:0006950|GO:0007050|GO:0007165|GO:0008286|GO:0008610|GO:0010508|GO:0016044|GO:0016055|GO:0031669|GO:0032007|GO:0035174|GO:0042149|GO:0042304|GO:0042593|GO:0042752|GO:0043066|GO:0044255|GO:0044281|GO:0045821|GO:0046872|GO:…	chr1	HGNC:9377|MIM:600497|HPRD:02735|Vega:OTTHUMG00000008282	protein kinase, AMP-activated, alpha 2 catalytic subunit	57181008	protein-coding	10221|28951|30811|5562|57761|81788|83931|9833|9891	57110990	+
199920	0	0	0	0	0	0	0	0	0	0	0	0	C1orf168		199920	ENSG00000187889		chr1	HGNC:27295|HPRD:14120|Vega:OTTHUMG00000008281	chromosome 1 open reading frame 168	57285369	protein-coding		57184477	-
101929757	0	0	0	0	0	0	0	0	0	0	0	0	LOC101929757		101929757			chr1		uncharacterized LOC101929757	57292593	miscRNA		57289352	-
731	0	0	0	0	0	0	0	0	0	0	0	0	C8A		731	ENSG00000157131	GO:0005576|GO:0005579|GO:0005615|GO:0006955|GO:0006956|GO:0006957|GO:0006958|GO:0016020|GO:0019835|GO:0030449|GO:0045087	chr1	HGNC:1352|MIM:120950|HPRD:00409|Vega:OTTHUMG00000008306	complement component 8, alpha polypeptide	57383894	protein-coding	729|730|732|735	57320443	+
732	0	0	0	0	0	0	0	0	0	0	0	0	C8B	C82	732	ENSG00000021852	GO:0005576|GO:0005579|GO:0005615|GO:0006955|GO:0006956|GO:0006957|GO:0006958|GO:0016020|GO:0019835|GO:0030449|GO:0032403|GO:0045087	chr1	HGNC:1353|MIM:120960|HPRD:00410|Vega:OTTHUMG00000008305	complement component 8, beta polypeptide	57431813	protein-coding	729|730|731|735	57394883	-
1600	0	0	0	0	0	0	0	0	0	0	0	0	DAB1		1600	ENSG00000173406	GO:0001764|GO:0005829|GO:0005903|GO:0007162|GO:0007264|GO:0007494|GO:0007628|GO:0014069|GO:0016020|GO:0016358|GO:0021517|GO:0021589|GO:0021813|GO:0021942|GO:0042493|GO:0043005|GO:0043025|GO:0043548|GO:0045177|GO:0045666|GO:0045860|GO:0046426|GO:0048471|GO:0048712|GO:0050771|GO:0051645	chr1	HGNC:2661|MIM:603448|HPRD:04582	Dab, reelin signal transducer, homolog 1 (Drosophila)	58716211	protein-coding	1601	57463579	-
100270899	0	0	0	0	0	0	0	0	0	0	0	0	RPS20P5	RPS20_1_55	100270899			chr1	HGNC:36367	ribosomal protein S20 pseudogene 5	58071978	pseudo		58071465	-
101926890	0	0	0	0	0	0	0	0	0	0	0	0	LOC101926890		101926890			chr1		uncharacterized LOC101926890	58343982	miscRNA		58326275	+
729423	0	0	0	0	0	0	0	0	0	0	0	0	HNRNPA1P6	HNRNPA1L|HNRNPA1L1|HNRPA1L	729423			chr1	HGNC:5032	heterogeneous nuclear ribonucleoprotein A1 pseudogene 6	58515045	pseudo		58513521	-
644928	0	0	0	0	0	0	0	0	0	0	0	0	RPS26P15	RPS26_1_56	644928			chr1	HGNC:35680	ribosomal protein S26 pseudogene 15	58522174	pseudo		58521716	-
414357	0	0	0	0	0	0	0	0	0	0	0	0	VKORC1P2		414357			chr1	HGNC:33183	VKORC1 pseudogene 2	58694683	pseudo		58694087	-
115209	31.3286	23.5	35	30.9762	21	26	4.93376	4.6015	5.09381	5.06467	4.3567	4.54224	OMA1	2010001O09Rik|DAB1|MPRP-1|YKR087C|ZMPOMA1|peptidase	115209	ENSG00000162600	GO:0002024|GO:0004222|GO:0005743|GO:0006006|GO:0006515|GO:0006629|GO:0006950|GO:0010637|GO:0016021|GO:0031966|GO:0034982|GO:0042407|GO:0046872|GO:0097009	chr1	HGNC:29661|HPRD:14879|Vega:OTTHUMG00000010068	OMA1 zinc metallopeptidase	59012471	protein-coding		58946391	-
4070	0	0	0	0.285714	0	0	0	0	0	0	0	0	TACSTD2	EGP-1|EGP1|GA733-1|GA7331|GP50|M1S1|TROP2	4070	ENSG00000184292	GO:0004872|GO:0005615|GO:0005634|GO:0005829|GO:0005887|GO:0007166|GO:0007601|GO:0008283|GO:0009925|GO:0010633|GO:0016020|GO:0016328|GO:0050678|GO:0051497|GO:0060675|GO:0090191|GO:1900025|GO:1900028|GO:2000146|GO:2000738	chr1	HGNC:11530|MIM:137290|HPRD:00672|Vega:OTTHUMG00000010067	tumor-associated calcium signal transducer 2	59043166	protein-coding	4072	59041095	-
266920	0	0	0	0	0	0	0	0	0	0	0	0	AK2P1	AK2B	266920			chr1	HGNC:24037	adenylate kinase 2 pseudogene 1	59097244	pseudo		59096518	-
114803	25.9655	29.7	37.7381	22.5	31.8476	25.5735	4.66287	4.93931	5.20248	4.60343	4.9575	4.51838	MYSM1	2A-DUB|2ADUB|RP4-592A1.1	114803	ENSG00000162601	GO:0003677|GO:0003682|GO:0003713|GO:0004221|GO:0004843|GO:0005634|GO:0006351|GO:0006508|GO:0008237|GO:0016578|GO:0042393|GO:0045893|GO:0046872	chr1	HGNC:29401|MIM:612176|Vega:OTTHUMG00000009533	Myb-like, SWIRM and MPN domains 1	59165747	protein-coding	84954	59120411	-
3725	126	97.4286	119.5	94	120.408	115.44	6.94163	6.65319	6.86539	6.66617	6.87617	6.6928	JUN	AP-1|AP1|c-Jun	3725	ENSG00000177606	GO:0000228|GO:0000980|GO:0001077|GO:0001102|GO:0001190|GO:0001525|GO:0001774|GO:0001836|GO:0001889|GO:0001938|GO:0002224|GO:0002755|GO:0002756|GO:0003151|GO:0003677|GO:0003690|GO:0003700|GO:0003705|GO:0003713|GO:0005100|GO:0005515|GO:0005654|GO:0005667|GO:0005719|GO:0005829|GO:0007179|GO:0007184|GO:0007568|GO:0007612|GO:0007623|GO:0008134|GO:0008285|GO:0009314|GO:0009612|GO:0017053|GO:0030224|GO:…	chr1	HGNC:6204|MIM:165160|HPRD:01302|Vega:OTTHUMG00000008376	jun proto-oncogene	59249785	protein-coding	3726|3727	59246463	-
100131060	0	0	0	0	0	0	0	0	0	0	0	0	LOC100131060		100131060	ENSG00000234807		chr1		uncharacterized LOC100131060	59365384	miscRNA		59250823	+
101926907	0	0	0	0	0	0	0	0	0	0	0	0	LOC101926907		101926907			chr1		uncharacterized LOC101926907	59281714	miscRNA		59280091	+
391044	0	0	0	0	0	0	0	0	0	0	0	0	PHBP3		391044			chr1	HGNC:8915	prohibitin pseudogene 3	59466163	pseudo		59465348	+
101926925	0	0	0	0	0	0	0	0	0	0	0	0	LOC101926925		101926925			chr1		uncharacterized LOC101926925	59507897	miscRNA		59486081	+
729467	0	0	0	0	0	0	0	0	0	0	0	0	HSD52		729467	ENSG00000224609		chr1		uncharacterized LOC729467	59612479	miscRNA		59597608	-
55277	3.5	1.83333	1.66667	0.5	3	1	1.77171	0.921385	0.701492	0	1.54935	0	FGGY		55277	ENSG00000172456	GO:0003674|GO:0005575|GO:0005975|GO:0008219|GO:0016301|GO:0016773|GO:0070050	chr1	HGNC:25610|MIM:611370|HPRD:07721|Vega:OTTHUMG00000008424	FGGY carbohydrate kinase domain containing	60228402	protein-coding		59762625	+
100616409	0	0	0	0	0	0	0	0	0	0	0	0	MIR4711		100616409	ENSG00000266150		chr1	HGNC:41847|miRBase:MI0017345	microRNA 4711	60198968	miscRNA		60198899	-
101926944	0	0	0	0	0	0	0	0	0	0	0	0	LOC101926944		101926944			chr1		uncharacterized LOC101926944	60254501	miscRNA		60238467	+
51361	277.159	257.119	276.667	235.06	259.995	300.848	8.07892	8.05321	8.07653	7.98846	7.98673	8.07469	HOOK1	HK1	51361	ENSG00000134709	GO:0003779|GO:0005515|GO:0005874|GO:0007032|GO:0007040|GO:0007275|GO:0007286|GO:0008017|GO:0008333|GO:0015031|GO:0030897|GO:0042802|GO:0045022|GO:0070695	chr1	HGNC:19884|MIM:607820|HPRD:07428|Vega:OTTHUMG00000008990	hook microtubule-tethering protein 1	60342050	protein-coding	283234|29911|440193|55704|84376	60280533	+
1573	3	0.333333	5	3	3.5	2	1.54931	0	2.28645	1.69654	1.77174	0.8418	CYP2J2	CPJ2	1573	ENSG00000134716	GO:0005506|GO:0005789|GO:0006690|GO:0006805|GO:0008016|GO:0008392|GO:0008404|GO:0008405|GO:0009055|GO:0019369|GO:0019373|GO:0020037|GO:0043651|GO:0044281|GO:0070330|GO:0071614	chr1	HGNC:2634|MIM:601258|HPRD:03159|Vega:OTTHUMG00000008991	cytochrome P450, family 2, subfamily J, polypeptide 2	60392423	protein-coding	113612|120227|1548|1549|1553|1555|1558|1559|1562|1565|1571|1572|29785|54905	60358980	-
127795	0	0	0	0	0	0	0	0	0	0	0	0	C1orf87		127795	ENSG00000162598	GO:0005509	chr1	HGNC:28547|HPRD:11338|Vega:OTTHUMG00000008992	chromosome 1 open reading frame 87	60539442	protein-coding		60456066	-
100421185	0	0	0	0	0	0	0	0	0	0	0	0	PGBD4P8		100421185			chr1	HGNC:44075	piggyBac transposable element derived 4 pseudogene 8	60563649	pseudo		60563073	+
101926964	0	0	0	0	0	0	0	0	0	0	0	0	LOC101926964		101926964			chr1		uncharacterized LOC101926964	61291256	miscRNA		61125303	-
100996570	0	0	0	0	0	0	0	0	0	0	0	0	LOC100996570		100996570			chr1		uncharacterized LOC100996570	61420271	miscRNA		61419415	-
4774	13.75	15	9	13.5	9.66667	14	3.74571	3.95381	3.13445	3.86647	3.23741	3.64916	NFIA	CTF|NF-I/A|NF1-A|NFI-A|NFI-L	4774	ENSG00000162599	GO:0003677|GO:0003700|GO:0005634|GO:0005730|GO:0006260|GO:0006351|GO:0006355|GO:0008134|GO:0019079|GO:0030054	chr1	HGNC:7784|MIM:600727|HPRD:09007|Vega:OTTHUMG00000008618	nuclear factor I/A	61928460	protein-coding	4781|4782|4784	61542946	+
645030	0	0	0	0	0	0	0	0	0	0	0	0	LOC645030		645030			chr1		uncharacterized LOC645030	61719190	miscRNA		61714458	-
414927	0	0.2	0	0	0	0	0	0	0	0	0	0	MGC34796		414927			chr1		sepiapterin reductase (7,8-dihydrobiopterin:NADP+ oxidoreductase) pseudogene	62121800	pseudo		62119914	+
83941	65.871	43.5	52.3333	58	72	80.3333	6.00592	5.48986	5.67418	5.96956	6.13431	6.16973	TM2D1	BBP	83941	ENSG00000162604	GO:0006915|GO:0016021	chr1	HGNC:24142|MIM:610080|HPRD:16540	TM2 domain containing 1	62191095	protein-coding	80213	62146719	-
10207	105.729	108.176	103.736	100.314	112.258	114.417	6.68858	6.80415	6.66129	6.75996	6.77506	6.67995	INADL	Cipp|InaD-like|PATJ|hINADL	10207	ENSG00000132849	GO:0005515|GO:0005886|GO:0005923|GO:0016324|GO:0034329|GO:0035556|GO:0045216|GO:0048471|GO:0070830	chr1	HGNC:28881|MIM:603199|HPRD:04434|Vega:OTTHUMG00000008560	InaD-like (Drosophila)	62629591	protein-coding	117583|222484|23037|3603|56288|84708|8777	62208149	+
100422902	0	0	0	0	0	0	0	0	0	0	0	0	MIR3116-1		100422902			chr1	HGNC:38200|miRBase:MI0014128	microRNA 3116-1	62544531	miscRNA		62544458	+
100422946	0	0	0	0	0	0	0	0	0	0	0	0	MIR3116-2		100422946			chr1	HGNC:38318|miRBase:MI0014129	microRNA 3116-2	62544528	miscRNA		62544461	-
100271142	0	0	0	0	0	0	0	0	0	0	0	0	RPS15AP7	RPS15A_1_57	100271142			chr1	HGNC:35648	ribosomal protein S15a pseudogene 7	62656643	pseudo		62656164	+
54596	0.833333	2.5	0.45	0	0.25	0.25	0	1.36884	0	0	0	0	L1TD1	ECAT11|RP5-1155K23.3	54596	ENSG00000240563		chr1	HGNC:25595|HPRD:07708|Vega:OTTHUMG00000008914	LINE-1 type transposase domain containing 1	62678001	protein-coding		62660474	+
163782	0	0	0.5	0.2	0	0	0	0	0	0	0	0	KANK4	ANKRD38|RP5-1155K23.5|dJ1078M7.1	163782	ENSG00000132854	GO:0005737	chr1	HGNC:27263|MIM:614612|HPRD:14109|Vega:OTTHUMG00000008971	KN motif and ankyrin repeat domains 4	62785083	protein-coding	23189|256949|25959	62701837	-
7398	307.595	306.257	328.833	244	288.597	331.667	8.22924	8.30551	8.32574	8.04232	8.1373	8.21539	USP1	UBP	7398	ENSG00000162607	GO:0004197|GO:0004221|GO:0004843|GO:0005515|GO:0005634|GO:0005654|GO:0006281|GO:0006282|GO:0006511|GO:0009411|GO:0016579|GO:0035520	chr1	HGNC:12607|MIM:603478|HPRD:04593|Vega:OTTHUMG00000008972	ubiquitin specific peptidase 1	62917475	protein-coding	219333|57558	62901975	+
85440	28.3	22.5	22.9762	22.6238	12.1667	21.4857	4.78708	4.53877	4.48659	4.61135	3.56925	4.26711	DOCK7	ZIR2	85440	ENSG00000116641	GO:0000226|GO:0005085|GO:0007264|GO:0007409|GO:0008180|GO:0030424|GO:0030426|GO:0031175|GO:0032863|GO:0033138|GO:0043005|GO:0043473|GO:0045178|GO:0045200|GO:0048365	chr1	HGNC:19190|HPRD:16833|Vega:OTTHUMG00000013131	dedicator of cytokinesis 7	63154039	protein-coding	139818|23348|55619|57572|81704	62920397	-
27329	0	0	0.457143	0	0.185714	0.192857	0	0	0	0	0	0	ANGPTL3	ANG-5|ANGPT5|ANL3|FHBL2	27329		GO:0004857|GO:0004859|GO:0005178|GO:0005615|GO:0006071|GO:0006631|GO:0006644|GO:0007160|GO:0007165|GO:0007229|GO:0008083|GO:0008203|GO:0009395|GO:0009725|GO:0009986|GO:0010519|GO:0019915|GO:0030335|GO:0042632|GO:0045766|GO:0048844|GO:0050996|GO:0051005|GO:0055088|GO:0055090|GO:0055091|GO:0070328	chr1	HGNC:491|MIM:604774|HPRD:10381	angiopoietin-like 3	63071976	protein-coding		63063158	+
100507664	0	0	0	0	0	0	0	0	0	0	0	0	LOC100507664		100507664	ENSG00000269624		chr1		uncharacterized LOC100507664	63075255	unknown		63073437	+
100271137	0	0	0	0	0	0	0	0	0	0	0	0	RPL13AP9	RPL13A_1_58	100271137			chr1	HGNC:36341	ribosomal protein L13a pseudogene 9	63107364	pseudo		63106788	-
400756	0	0	0	0	0	0	0	0	0	0	0	0	LOC400756		400756	ENSG00000235545		chr1		uncharacterized LOC400756	63176365	unknown		63153934	+
84938	13.1667	17.8524	21.6667	17.881	21.2681	25	3.68317	4.20496	4.40193	4.27193	4.37501	4.48566	ATG4C	APG4-C|APG4C|AUTL1|AUTL3	84938	ENSG00000125703	GO:0000045|GO:0004197|GO:0005576|GO:0005737|GO:0005829|GO:0006508|GO:0006612|GO:0006914|GO:0008233	chr1	HGNC:16040|MIM:611339|HPRD:07473|Vega:OTTHUMG00000009142	autophagy related 4C, cysteine peptidase	63330941	protein-coding	115201|23192|84971	63249777	+
199899	0	0.177143	0	0	0	0	0	0	0	0	0	0	LINC00466		199899			chr1	HGNC:27294	long intergenic non-protein coding RNA 466	63782928	miscRNA		63624754	-
100873288	0	0	0	0	0	0	0	0	0	0	0	0	RNA5SP49	RN5S49	100873288			chr1	HGNC:42825	RNA, 5S ribosomal pseudogene 49	63652121	pseudo		63652007	-
100996301	0	0	0	0	0	0	0	0	0	0	0	0	LOC100996301		100996301			chr1		homeotic protein female sterile-like	63788623	protein-coding		63786585	-
27022	1	2	1	0	0	0	0	1.04692	0	0	0	0	FOXD3	AIS1|Genesis|HFH2|VAMAS2	27022	ENSG00000187140	GO:0000122|GO:0000790|GO:0000977|GO:0001227|GO:0001658|GO:0001701|GO:0001755|GO:0001822|GO:0001829|GO:0001892|GO:0003690|GO:0003700|GO:0003705|GO:0005515|GO:0005667|GO:0007389|GO:0007422|GO:0008134|GO:0008301|GO:0030318|GO:0045944|GO:0048484|GO:0048485|GO:0048846|GO:0048937|GO:0050935|GO:0051090|GO:0051216	chr1	HGNC:3804|MIM:611539|HPRD:07018|Vega:OTTHUMG00000009141	forkhead box D3	63790797	protein-coding	100036519|200350|2296|2297|2298|2299|2300|2301|2303|2304|2306|2307|27023|286380|3169|3170|3171|349334|399823|442425|653404|653427|668	63788730	+
441887	0	0	0	0	0	0	0	0	0	0	0	0	LOC441887		441887			chr1		DnaJ (Hsp40) homolog, subfamily C, member 7 pseudogene	63826852	pseudo		63825182	-
29929	13.3333	13.5	6.83333	11	11.1786	15.5	3.70132	3.8018	2.73712	3.57101	3.44705	3.796	ALG6	CDG1C	29929	ENSG00000088035	GO:0005575|GO:0005789|GO:0006487|GO:0006488|GO:0016021|GO:0018279|GO:0043687|GO:0044267|GO:0046527	chr1	HGNC:23157|MIM:604566|HPRD:05194|Vega:OTTHUMG00000009140	ALG6, alpha-1,3-glucosyltransferase	63904233	protein-coding		63833261	+
23421	47.6289	50.0978	43.5227	46.4214	51.0238	55.6667	5.53812	5.69359	5.40822	5.6483	5.63749	5.64054	ITGB3BP	CENP-R|CENPR|HSU37139|NRIF3|TAP20	23421	ENSG00000142856	GO:0000278|GO:0000777|GO:0004871|GO:0005634|GO:0005654|GO:0005730|GO:0005737|GO:0005829|GO:0006334|GO:0006351|GO:0006355|GO:0007067|GO:0007155|GO:0007165|GO:0008022|GO:0016020|GO:0034080|GO:0043065|GO:0048011|GO:0051301|GO:0097190	chr1	HGNC:6157|MIM:605494|HPRD:09267|Vega:OTTHUMG00000013364	integrin beta 3 binding protein (beta3-endonexin)	63988944	protein-coding		63906441	-
84455	0.528571	1	2.5	6	3	1.5	0	0.0469155	1.28645	2.69654	1.54935	0.426763	EFCAB7	RP4-534K7.1	84455	ENSG00000203965	GO:0005509	chr1	HGNC:29379|HPRD:17226|Vega:OTTHUMG00000008983	EF-hand calcium binding domain 7	64038364	protein-coding		63988972	+
79469	4.33333	1.83333	2.33333	1.66667	1.83333	3.16667	2.07983	0.921385	1.18692	0.848544	0.838856	1.50477	DLEU2L	BCMSUNL	79469			chr1	HGNC:13225	deleted in lymphocytic leukemia 2-like	64016307	pseudo		64014651	+
5236	49	32	36	42	51	50	5.57906	5.04692	5.13445	5.5039	5.63681	5.48566	PGM1	CDG1T|GSD14	5236	ENSG00000079739	GO:0000287|GO:0004614|GO:0005737|GO:0005829|GO:0005975|GO:0005978|GO:0005980|GO:0005992|GO:0006006|GO:0006094|GO:0006096|GO:0015629|GO:0019388|GO:0044281	chr1	HGNC:8905|MIM:171900|HPRD:01389|Vega:OTTHUMG00000008968	phosphoglucomutase 1	64125916	protein-coding	5239	64058947	+
4919	7.33333	3	9.83333	4	6	6	2.83882	1.63188	3.26221	2.11158	2.54935	2.42676	ROR1	NTRKR1|dJ537F10.1	4919	ENSG00000185483	GO:0004714|GO:0005515|GO:0005524|GO:0005737|GO:0005886|GO:0005887|GO:0007169|GO:0017147	chr1	HGNC:10256|MIM:602336|HPRD:03821|Vega:OTTHUMG00000009022	receptor tyrosine kinase-like orphan receptor 1	64647179	protein-coding	238|3480|3643|3645|4058|4593|4914|4915|4916|4920|4921|6098|780	64239690	+
100131759	0	0	0	0	0	0	0	0	0	0	0	0	RPL19P3	RPL19_1_59	100131759			chr1	HGNC:36671	ribosomal protein L19 pseudogene 3	64255005	pseudo		64254312	-
100131874	0	0	0	0	0	0	0	0	0	0	0	0	CFL1P3	CFLL3|CFLP3	100131874			chr1	HGNC:1879	cofilin 1 (non-muscle) pseudogene 3	64309478	pseudo		64308662	-
101927034	0	0	0	0	0	0	0	0	0	0	0	0	LOC101927034		101927034			chr1		uncharacterized LOC101927034	64579581	miscRNA		64560125	-
148581	0	0	0	0	0	0	0	0	0	0	0	0	UBE2U	RP4-636O23.1	148581	ENSG00000177414	GO:0004842|GO:0005524	chr1	HGNC:28559|HPRD:14599|Vega:OTTHUMG00000009023	ubiquitin-conjugating enzyme E2U (putative)	64710027	protein-coding	27338|7319|7320	64669490	+
57685	4.33333	0	3	2	2.04688	5.83333	2.07983	0	1.54949	1.11158	0.99781	2.38612	CACHD1	RP4-655E10.1	57685	ENSG00000158966	GO:0006816|GO:0016021	chr1	HGNC:29314|HPRD:13874|Vega:OTTHUMG00000009030	cache domain containing 1	65158741	protein-coding		64936476	+
101927065	0	0	0	0	0	0	0	0	0	0	0	0	LOC101927065		101927065			chr1		uncharacterized LOC101927065	64971701	miscRNA		64954055	-
100616338	0	0	0	0	0	0	0	0	0	0	0	0	MIR4794		100616338			chr1	HGNC:41829|miRBase:MI0017441	microRNA 4794	65045604	miscRNA		65045530	+
55225	11.2746	16	16	11.7571	6	18.3333	3.45936	4.04692	3.96453	3.66704	2.54935	4.0382	RAVER2		55225	ENSG00000162437	GO:0000166|GO:0003723|GO:0005634|GO:0005737	chr1	HGNC:25577|MIM:609953|HPRD:11154|Vega:OTTHUMG00000009102	ribonucleoprotein, PTB-binding 2	65298914	protein-coding	125950	65210778	+
3716	188.571	175.586	187.957	176.333	195.833	167.667	7.52332	7.50295	7.51879	7.57374	7.57787	7.23125	JAK1	JAK1A|JAK1B|JTK3	3716	ENSG00000162434	GO:0004713|GO:0004715|GO:0005131|GO:0005515|GO:0005524|GO:0005634|GO:0005737|GO:0005829|GO:0005856|GO:0006468|GO:0007167|GO:0007243|GO:0012505|GO:0016020|GO:0018108|GO:0019221|GO:0019903|GO:0035556|GO:0038110|GO:0046677|GO:0060333|GO:0060334|GO:0060337|GO:0060338	chr1	HGNC:6190|MIM:147795|HPRD:00992|Vega:OTTHUMG00000009310	Janus kinase 1	65432187	protein-coding	10188|1956|2064|2065|2066|2185|3717|3718|5747|6850|7297|7535|8711	65298906	-
100130270	0	0	0	0	0	0	0	0	0	0	0	0	LOC100130270		100130270			chr1		NADH dehydrogenase (ubiquinone) 1 alpha subcomplex, 4, 9kDa pseudogene	65384368	pseudo		65384125	+
101927084	0	0	0	0	0	0	0	0	0	0	0	0	LOC101927084		101927084			chr1		uncharacterized LOC101927084	65458695	miscRNA		65437908	-
391045	0	0	0	0	0	0	0	0	0	0	0	0	SLC2A3P2		391045			chr1	HGNC:31074	solute carrier family 2 (facilitated glucose transporter), member 3 pseudogene 2	65451791	pseudo		65448465	-
101927106	0	0	0	0	0	0	0	0	0	0	0	0	LOC101927106		101927106			chr1		uncharacterized LOC101927106	65533434	miscRNA		65459127	-
100500854	0	0	0	0	0	0	0	0	0	0	0	0	MIR3671		100500854	ENSG00000265996		chr1	HGNC:38925|miRBase:MI0016072	microRNA 3671	65523525	miscRNA		65523438	-
406893	0	0	0	0	0	0	0	0	0	0	0	0	MIR101-1	MIRN101-1	406893	ENSG00000199135		chr1	HGNC:31488|MIM:612511|miRBase:MI0000103	microRNA 101-1	65524191	miscRNA		65524117	-
100129205	0	0	0	0	0	0	0	0	0	0	0	0	LOC100129205		100129205			chr1		ribosomal protein S24 pseudogene	65543305	pseudo		65543095	-
199900	0	0	0	0	0	0	0	0	0	0	0	0	MRPS21P1		199900			chr1	HGNC:29748	mitochondrial ribosomal protein S21 pseudogene 1	65558368	pseudo		65557885	-
205	96.8833	75.25	113.733	62.8167	59.4166	86.2691	6.56253	6.28054	6.79404	6.08465	5.85718	6.27257	AK4	AK 4|AK3|AK3L1|AK3L2	205	ENSG00000162433	GO:0001889|GO:0004017|GO:0004550|GO:0005524|GO:0005525|GO:0005739|GO:0005759|GO:0006165|GO:0007420|GO:0009142|GO:0018885|GO:0042493|GO:0043643|GO:0046033|GO:0046034|GO:0046039|GO:0046899	chr1	HGNC:363|MIM:103030|HPRD:00048|Vega:OTTHUMG00000009033	adenylate kinase 4	65697828	protein-coding	158067	65613232	+
100128377	0	0	0	0	0	0	0	0	0	0	0	0	RPS29P7	RPS29_2_60	100128377			chr1	HGNC:36594	ribosomal protein S29 pseudogene 7	65620421	pseudo		65620101	+
645195	0	0	0	0	0	0	0	0	0	0	0	0	LOC645195		645195			chr1		uncharacterized LOC645195	65721850	unknown		65713847	+
9829	1	5	4	5	0	3	0	2.36884	1.96453	2.43351	0	1.42676	DNAJC6	DJC6	9829	ENSG00000116675	GO:0004725|GO:0005829|GO:0006892|GO:0016044|GO:0017124	chr1	HGNC:15469|MIM:608375|HPRD:16326|Vega:OTTHUMG00000009066	DnaJ (Hsp40) homolog, subfamily C, member 6	65881552	protein-coding	23371|2580|64759|7145|7179|84951|93492	65730377	+
54741	223.167	195.983	194.496	203.5	201.25	237.75	7.76633	7.6615	7.56813	7.78046	7.61723	7.7351	LEPROT	LEPR|OB-RGRP|OBRGRP|VPS55	54741	ENSG00000213625	GO:0000139|GO:0005102|GO:0005768|GO:0005794|GO:0010008|GO:0016021|GO:0046426|GO:0060400|GO:2000009	chr1	HGNC:29477|MIM:613461|HPRD:13987|Vega:OTTHUMG00000009065	leptin receptor overlapping transcript	65901690	protein-coding	23484	65886131	+
3953	12.35	11.5248	12.1129	4.15	9.7	8.7	3.59079	3.57359	3.563	2.16469	3.24237	2.96282	LEPR	CD295|LEP-R|LEPRD|OB-R|OBR	3953	ENSG00000116678	GO:0004888|GO:0004896|GO:0005515|GO:0005576|GO:0005886|GO:0006112|GO:0007166|GO:0007275|GO:0008203|GO:0016021|GO:0051346	chr1	HGNC:6554|MIM:601007|HPRD:03001|Vega:OTTHUMG00000009115	leptin receptor	66103176	protein-coding		65886335	+
100422694	0	0	0	0	0	0	0	0	0	0	0	0	LOC100422694		100422694			chr1		UDP-N-acetyl-alpha-D-galactosamine:polypeptide N-acetylgalactosaminyltransferase 11 (GalNAc-T11) pseudogene	66044063	pseudo		66041813	-
5142	5.83724	3.69286	9.30476	4.33333	7.5	7.76667	2.50964	1.93165	3.1825	2.22706	2.87128	2.7991	PDE4B	DPDE4|PDE4B5|PDEIVB	5142	ENSG00000184588	GO:0001780|GO:0004114|GO:0004115|GO:0005634|GO:0005829|GO:0005891|GO:0006198|GO:0030018|GO:0030552|GO:0030593|GO:0032729|GO:0032743|GO:0035690|GO:0044325|GO:0046872|GO:0048471|GO:0050852|GO:0050900|GO:0071222|GO:0071872|GO:0086004|GO:1901841|GO:1901898	chr1	HGNC:8781|MIM:600127|HPRD:02528|Vega:OTTHUMG00000009088	phosphodiesterase 4B, cAMP-specific	66840262	protein-coding	27115|5136|5137|5141|5143|729966|5144|5151|5152|5153|8622	66258193	+
101927139	0	0	0	0	0	0	0	0	0	0	0	0	LOC101927139		101927139			chr1		uncharacterized LOC101927139	66516401	miscRNA		66508183	-
84251	1.62381	0.5	1	3.94762	0.5	0	0.663733	0	0	2.09256	0	0	SGIP1		84251	ENSG00000118473	GO:0002021|GO:0005515|GO:0005543|GO:0005737|GO:0005886|GO:0005905|GO:0006897|GO:0008017|GO:0017124|GO:0030122|GO:0030136|GO:0048260|GO:2000253|GO:2000507	chr1	HGNC:25412|MIM:611540|HPRD:10910|Vega:OTTHUMG00000009161	SH3-domain GRB2-like (endophilin) interacting protein 1	67216822	protein-coding	115548|23149	66999252	+
100422871	0	0	0	0	0	0	0	0	0	0	0	0	MIR3117		100422871			chr1	HGNC:38385|miRBase:MI0014130	microRNA 3117	67094200	miscRNA		67094123	+
200132	0	0	0	0	0	0	0	0	0	0	0	0	TCTEX1D1	RP11-266I14.2	200132	ENSG00000152760		chr1	HGNC:26882|HPRD:08287|Vega:OTTHUMG00000009162	Tctex1 domain containing 1	67244730	protein-coding	255758|343521|6991	67218140	+
10022	0	0	0	0	1	0	0	0	0	0	0	0	INSL5	PRO182|UNQ156	10022	ENSG00000172410	GO:0005179|GO:0005575|GO:0005576|GO:0008150	chr1	HGNC:6088|MIM:606413|HPRD:08400|Vega:OTTHUMG00000009164	insulin-like 5	67266942	protein-coding		67263424	-
79819	3.83333	10.5	7.5	7.33333	7.33333	4	1.90295	3.43923	2.87142	2.98605	2.83886	1.8418	WDR78	DIC4	79819	ENSG00000152763		chr1	HGNC:26252|HPRD:08017|Vega:OTTHUMG00000009165	WD repeat domain 78	67390570	protein-coding	1780|1781|27019|89891	67278572	-
57708	105.667	114.249	110.167	92.3334	113.167	116.187	6.68773	6.88296	6.74807	6.64036	6.78669	6.7021	MIER1	ER1|MI-ER1	57708	ENSG00000198160	GO:0003677|GO:0003682|GO:0004871|GO:0005515|GO:0005634|GO:0005730|GO:0005737|GO:0006351|GO:0007165|GO:0017053|GO:0031937|GO:0043123	chr1	HGNC:29657|HPRD:11362|Vega:OTTHUMG00000009194	mesoderm induction early response 1, transcriptional regulator	67454302	protein-coding	166968|54531	67390578	+
23169	6.83333	6.5	11	12	14.3643	12	2.73694	2.74736	3.42396	3.69654	3.8088	3.42676	SLC35D1	UGTREL7	23169	ENSG00000116704	GO:0005461|GO:0005463|GO:0005789|GO:0006065|GO:0006805|GO:0008643|GO:0015787|GO:0015789|GO:0030176|GO:0030206|GO:0044281|GO:0048706|GO:0052695|GO:0055085	chr1	HGNC:20800|MIM:610804|HPRD:15372|Vega:OTTHUMG00000009360	solute carrier family 35 (UDP-GlcA/UDP-GalNAc transporter), member D1	67520080	protein-coding	11046|340146	67465015	-
400757	0	0	0	0	0	0	0	0	0	0	0	0	C1orf141		400757	ENSG00000203963		chr1	HGNC:32044|HPRD:18418|Vega:OTTHUMG00000009406	chromosome 1 open reading frame 141	67600654	protein-coding		67557859	-
149233	0	0	1	0	0	0	0	0	0	0	0	0	IL23R		149233	ENSG00000162594	GO:0001916|GO:0002230|GO:0002827|GO:0005143|GO:0006954|GO:0010535|GO:0032496|GO:0032693|GO:0032725|GO:0032729|GO:0032735|GO:0032740|GO:0032819|GO:0034341|GO:0038155|GO:0042019|GO:0042020|GO:0042102|GO:0042104|GO:0042510|GO:0042517|GO:0042520|GO:0042523|GO:0043382|GO:0045672|GO:0050829|GO:0051135|GO:0072536|GO:2000318|GO:2000330	chr1	HGNC:19100|MIM:607562|HPRD:16249|Vega:OTTHUMG00000009092	interleukin 23 receptor	67725650	protein-coding		67632169	+
100130497	0	0	0	0	0	0	0	0	0	0	0	0	LOC100130497		100130497			chr1		dnaJ homolog subfamily B member 6-like	67744462	pseudo		67743735	+
3595	1	1.5	2.33333	0.116883	0.636364	0.277778	0	0.631878	1.18692	0	0	0	IL12RB2		3595	ENSG00000081985	GO:0004896|GO:0005887|GO:0007166|GO:0008284|GO:0009897|GO:0018108|GO:0019221|GO:0019901|GO:0032496|GO:0032609|GO:0032729	chr1	HGNC:5972|MIM:601642|HPRD:03383|Vega:OTTHUMG00000009094	interleukin 12 receptor, beta 2	67862583	protein-coding	133396|1441|3572|3977|9180	67773047	+
26135	947.684	852.52	908.809	807.95	912.083	1049.31	9.85261	9.78251	9.79236	9.7697	9.79741	9.87703	SERBP1	CHD3IP|HABP4L|PAI-RBP1|PAIRBP1	26135	ENSG00000142864	GO:0003730|GO:0005515|GO:0005634|GO:0005737|GO:0005886|GO:0043488|GO:0048471	chr1	HGNC:17860|MIM:607378|Vega:OTTHUMG00000009372	SERPINE1 mRNA binding protein 1	67896123	protein-coding	22927	67873493	-
100130196	0	0	0	0	0	0	0	0	0	0	0	0	HNRNPCP9		100130196			chr1	HGNC:48820	heterogeneous nuclear ribonucleoprotein C pseudogene 9	68126698	pseudo		68108396	-
1647	116	99.2	106.7	100	124	137	6.82233	6.67918	6.70194	6.75543	6.91858	6.93983	GADD45A	DDIT1|GADD45	1647	ENSG00000116717	GO:0000079|GO:0001047|GO:0005515|GO:0005634|GO:0006281|GO:0006469|GO:0006915|GO:0007050|GO:0007098|GO:0042770|GO:0071260|GO:0071479|GO:2000379	chr1	HGNC:4095|MIM:126335|HPRD:00528|Vega:OTTHUMG00000009374	growth arrest and DNA-damage-inducible, alpha	68154021	protein-coding	10912|4616	68150860	+
55970	39	33	38	34.5	35	62	5.24975	5.09131	5.21245	5.2201	5.09367	5.796	GNG12		55970	ENSG00000172380	GO:0004871|GO:0005834|GO:0005886|GO:0006112|GO:0007165|GO:0007186|GO:0007268|GO:0044281|GO:0071377	chr1	HGNC:19663|HPRD:13592|Vega:OTTHUMG00000009545	guanine nucleotide binding protein (G protein), gamma 12	68299155	protein-coding	2785|2786|2787|2788|2790|54331|94235	68167149	-
100151677	0	0	0	0	0	0	0	0	0	0	0	0	RNU7-80P	U7.80	100151677			chr1	HGNC:34176	RNA, U7 small nuclear 80 pseudogene	68238335	pseudo		68238283	-
100289178	0.564286	3.5	0.717857	2	1.21786	0.753571	0	1.85427	0	1.11158	0.248732	0	GNG12-AS1		100289178	ENSG00000232284		chr1	HGNC:43938	GNG12 antisense RNA 1	68668670	miscRNA		68297971	+
100133029	0	0	0	0	0	0	0	0	0	0	0	0	LOC100133029		100133029			chr1		sirtuin 5 pseudogene	68509917	pseudo		68509012	+
9077	0	0	0	0	1	0	0	0	0	0	0	0	DIRAS3	ARHI|NOEY2	9077	ENSG00000162595	GO:0000079|GO:0003924|GO:0005515|GO:0005525|GO:0005886|GO:0006349|GO:0007264	chr1	HGNC:687|MIM:605193|HPRD:05547	DIRAS family, GTP-binding RAS-like 3	68516460	protein-coding	10633|148252|23551|51655|54769|57826|5906|5908|5912|6014|6016|91608	68511645	-
79971	48.9357	36.5	64.7821	39.5	53.7821	55.2464	5.57717	5.23674	5.98205	5.41536	5.71344	5.62961	WLS	C1orf139|EVI|GPR177|MRP|mig-14	79971	ENSG00000116729	GO:0000139|GO:0001707|GO:0004871|GO:0005515|GO:0005886|GO:0009948|GO:0016021|GO:0016055|GO:0017147|GO:0030659|GO:0031901|GO:0043123|GO:0090263	chr1	HGNC:30238|MIM:611514|HPRD:10980|Vega:OTTHUMG00000009153	wntless homolog (Drosophila)	68698284	protein-coding		68564142	-
100420253	0	0	0	0	0	0	0	0	0	0	0	0	CTBP2P8		100420253			chr1	HGNC:45200	C-terminal binding protein 2 pseudogene 8	68628716	pseudo		68627440	-
100302279	0	0	0	0	0	0	0	0	0	0	0	0	MIR1262	MIRN1262|hsa-mir-1262	100302279			chr1	HGNC:35328|miRBase:MI0006397	microRNA 1262	68649293	miscRNA		68649201	-
149224	0	0	0	0	0	0	0	0	0	0	0	0	RPS7P4	RPS7_1_61	149224			chr1	HGNC:36000	ribosomal protein S7 pseudogene 4	68708782	pseudo		68708112	-
100133210	0	0	0	0	0	0	0	0	0	0	0	0	COX6B1P7		100133210			chr1	HGNC:37677	cytochrome c oxidase subunit VIb polypeptide 1 (ubiquitous) pseudogene 7	68748303	pseudo		68748051	+
100130626	0	0	0	0	0	0	0	0	0	0	0	0	TCEB1P18		100130626			chr1	HGNC:38154	transcription elongation factor B (SIII), polypeptide 1 pseudogene 18	68841345	pseudo		68841005	-
6121	10.65	7.08297	5.73943	7.90528	7.61716	12.4863	3.37713	2.87127	2.48544	3.0944	2.89364	3.48408	RPE65	LCA2|RP20|mRPE65|rd12|sRPE65	6121	ENSG00000116745	GO:0001523|GO:0004744|GO:0005783|GO:0005886|GO:0006776|GO:0007468|GO:0007601|GO:0007603|GO:0008286|GO:0031090|GO:0042574|GO:0046872|GO:0052884|GO:0052885|GO:0060042|GO:0071257	chr1	HGNC:10294|MIM:180069|HPRD:01569|Vega:OTTHUMG00000009208	retinal pigment epithelium-specific protein 65kDa	68915642	protein-coding	53630|83875	68894507	-
55635	62.7362	52.8498	52.6	48.0042	56.0335	76.4057	5.93558	5.77074	5.68152	5.69667	5.77261	6.09741	DEPDC1	DEP.8|DEPDC1-V2|DEPDC1A|SDP35	55635	ENSG00000024526	GO:0005096|GO:0005515|GO:0005634|GO:0006351|GO:0017053|GO:0035556|GO:0045892	chr1	HGNC:22949|MIM:612002|HPRD:10879|Vega:OTTHUMG00000009212	DEP domain containing 1	68962904	protein-coding	120863|55789|91614	68939835	-
101927220	0	0	0	0	0	0	0	0	0	0	0	0	LOC101927220		101927220			chr1		uncharacterized LOC101927220	69004310	miscRNA		68962359	+
171416	0	0	0	0	0	0	0	0	0	0	0	0	AF357533		171416			chr1		thioredoxin pseudogene	68980426	pseudo		68979527	-
100533666	0	0	0	0	0	0	0	0	0	0	0	0	LOC100533666		100533666			chr1		shugoshin-like 1 (S. pombe) pseudogene	70073984	pseudo		70072538	-
57554	0	0	0	0	0	0	0	0	0	0	0	0	LRRC7	DENSIN	57554	ENSG00000033122	GO:0005737|GO:0005886|GO:0014069|GO:0030054|GO:0045211	chr1	HGNC:18531|MIM:614453|HPRD:09930|Vega:OTTHUMG00000059194	leucine rich repeat containing 7	70589171	protein-coding	23507|23513|344657|401387|55144|55227|55631|55914|56262|6251|80131|8036|84230|9258	70225858	+
5301	0.666667	0	0	0	0	0.328947	0	0	0	0	0	0	PIN1P1	PIN1L	5301			chr1	HGNC:8989|MIM:602051|HPRD:03630	peptidylprolyl cis/trans isomerase, NIMA-interacting 1 pseudogene 1	70386000	pseudo		70385005	+
55631	16.3333	8.83333	13.8333	5	7.5	8	3.9941	3.18987	3.7546	2.43351	2.87128	2.8418	LRRC40	dJ677H15.1	55631	ENSG00000066557		chr1	HGNC:26004|HPRD:08622|Vega:OTTHUMG00000009348	leucine rich repeat containing 40	70671361	protein-coding	23507|23513|344657|401387|55144|55227|55914|56262|57554|6251|80131|8036|84230|9258	70610485	-
9295	606.141	644.316	666.788	578.215	620.306	677.943	9.20786	9.37854	9.34561	9.28704	9.24122	9.24682	SRSF11	NET2|SFRS11|dJ677H15.2|p54	9295	ENSG00000116754	GO:0000166|GO:0000398|GO:0003723|GO:0005515|GO:0005634|GO:0005654|GO:0005730|GO:0006366|GO:0006369|GO:0006397|GO:0006406|GO:0008380|GO:0010467|GO:0031124	chr1	HGNC:10782|MIM:602010|HPRD:03599|Vega:OTTHUMG00000009342	serine/arginine-rich splicing factor 11	70717701	protein-coding	140890	70671365	+
81573	43	33.1875	41.6667	38.2571	37.031	48.25	5.39062	5.09948	5.34535	5.36924	5.17505	5.43426	ANKRD13C	RP4-677H15.5|dJ677H15.3	81573		GO:0005102|GO:0005783|GO:0005789|GO:0006621|GO:0010869|GO:0048471|GO:2000209	chr1	HGNC:25374|MIM:615125|HPRD:13176	ankyrin repeat domain 13C	70820417	protein-coding		70724685	-
11147	35.6167	24.3667	21.0833	28.1167	24.4803	37.65	5.11883	4.65375	4.36256	4.92493	4.57794	5.07638	HHLA3		11147	ENSG00000197568	GO:0005515	chr1	HGNC:4906|MIM:604372|HPRD:05083|Vega:OTTHUMG00000009346	HERV-H LTR-associating 3	70833705	protein-coding		70820493	+
1491	39.7801	50.7714	50.7633	44.9714	48.7226	60.5595	5.27833	5.71286	5.63024	5.60252	5.57091	5.76208	CTH		1491	ENSG00000116761	GO:0000096|GO:0000098|GO:0004123|GO:0005515|GO:0005516|GO:0005634|GO:0005737|GO:0005829|GO:0006534|GO:0016846|GO:0018272|GO:0019344|GO:0019346|GO:0030170|GO:0030968|GO:0034641|GO:0043066|GO:0043123|GO:0044281|GO:0044524|GO:0044540|GO:0047982|GO:0051092|GO:0051289|GO:0070814|GO:0080146	chr1	HGNC:2501|MIM:607657|HPRD:09633|Vega:OTTHUMG00000009352	cystathionase (cystathionine gamma-lyase)	70905534	protein-coding		70876901	+
391048	0	0	0	0	0	0	0	0	0	0	0	0	LOC391048		391048			chr1		cysteine and histidine-rich domain (CHORD) containing 1 pseudogene	70998157	pseudo		70996092	+
100131616	0	0	0	0	0	0	0	0	0	0	0	0	CASP3P1		100131616			chr1	HGNC:43596	caspase 3, apoptosis-related cysteine peptidase pseudogene 1	71126944	pseudo		71126337	-
101927244	0	0	0	0	0	0	0	0	0	0	0	0	LOC101927244		101927244			chr1		uncharacterized LOC101927244	71252151	miscRNA		71172136	+
5733	0	0	0	0	0	0	0	0	0	0	0	0	PTGER3	EP3|EP3-I|EP3-II|EP3-III|EP3-IV|EP3e|PGE2-R	5733	ENSG00000050628	GO:0004879|GO:0004957|GO:0005635|GO:0005886|GO:0005887|GO:0006351|GO:0007186|GO:0008219|GO:0016021|GO:0030522|GO:0031622	chr1	HGNC:9595|MIM:176806|HPRD:08906|Vega:OTTHUMG00000009399	prostaglandin E receptor 3 (subtype EP3)	71513491	protein-coding	5729|5731|5732|5734|5737|5739|6915	71318036	-
100132618	6.57123	6.61305	4.88535	3.6311	5.12076	4.1055	2.68051	2.77223	2.25299	1.97198	2.32075	1.87936	ZRANB2-AS1		100132618			chr1	HGNC:43594	ZRANB2 antisense RNA 1	71532865	miscRNA		71512189	+
9406	176.045	148.711	176.848	150.631	152.545	188.223	7.42415	7.26328	7.43089	7.34645	7.21748	7.3981	ZRANB2	ZIS|ZIS1|ZIS2|ZNF265	9406	ENSG00000132485	GO:0003700|GO:0003723|GO:0005515|GO:0005634|GO:0006355|GO:0006397|GO:0008270|GO:0008380	chr1	HGNC:13058|MIM:604347|HPRD:09185|Vega:OTTHUMG00000009660	zinc finger, RAN-binding domain containing 2	71546972	protein-coding		71528974	-
406962	0.514286	0.6	0	0.7	0.557143	0	0	0	0	0	0	0	MIR186	MIRN186|miR-186	406962			chr1	HGNC:31557|miRBase:MI0000483	microRNA 186	71533399	miscRNA		71533314	-
100852410	0	1	0	0	0	0	0	0.0469155	0	0	0	0	ZRANB2-AS2		100852410	ENSG00000229956		chr1	HGNC:43595	ZRANB2 antisense RNA 2 (head to head)	71703406	miscRNA		71547007	+
257194	0	0	0	0	0	1	0	0	0	0	0	0	NEGR1	DMML2433|IGLON4|KILON|Ntra	257194	ENSG00000172260	GO:0005515|GO:0005886|GO:0007155|GO:0031225	chr1	HGNC:17302|MIM:613173|HPRD:14820|Vega:OTTHUMG00000009698	neuronal growth regulator 1	72748277	protein-coding	402665|4978|50863	71868625	-
100852409	0	0	0	0	0	0	0	0	0	0	0	0	NEGR1-IT1		100852409			chr1	HGNC:41432	NEGR1 intronic transcript 1 (non-protein coding)	72302695	miscRNA		72259915	-
100420259	0	0	0	0	0	0	0	0	0	0	0	0	GDI2P2		100420259			chr1	HGNC:37976	GDP dissociation inhibitor 2 pseudogene 2	72740840	pseudo		72740226	+
100270887	0	0	0	0	0	0	0	0	0	0	0	0	RPL31P12	RPL31_1_62	100270887			chr1	HGNC:35546	ribosomal protein L31 pseudogene 12	72767554	pseudo		72767128	+
339468	0	0	0	0	0	0	0	0	0	0	0	0	LOC339468		339468			chr1		uncharacterized LOC339468	73256963	unknown		73240954	+
126811	0	0	0	0	0	0	0	0	0	0	0	0	KRT8P21		126811			chr1	HGNC:33373	keratin 8 pseudogene 21	73572167	pseudo		73570462	+
101927295	0	0	0	0	0	0	0	0	0	0	0	0	LOC101927295		101927295			chr1		uncharacterized LOC101927295	73804560	miscRNA		73771853	+
127255	0	0	0	0	0	0	0	0	0	0	0	0	LRRIQ3	LRRC44	127255	ENSG00000162620		chr1	HGNC:28318|HPRD:14485|Vega:OTTHUMG00000009508	leucine-rich repeats and IQ motif containing 3	74663871	protein-coding		74491702	-
100526835	0	0	0	1	0	0.015	0	0	0	0.111578	0	0	FPGT-TNNI3K		100526835	ENSG00000259030		chr1	HGNC:42952|Vega:OTTHUMG00000166281	FPGT-TNNI3K readthrough	75010116	protein-coding	283455|3611|369|4294|4296|4342|51086|51776|5894|673|6885|7786|84451|9175	74663896	+
8790	8	9	6	8.5	8	12	2.96435	3.21684	2.54949	3.19904	2.96439	3.42676	FPGT	GFPP	8790	ENSG00000254685	GO:0003824|GO:0005525|GO:0005737|GO:0006004|GO:0047341	chr1	HGNC:3825|MIM:603609|HPRD:06790|Vega:OTTHUMG00000009571	fucose-1-phosphate guanylyltransferase	74674386	protein-coding		74663896	+
51086	0	0	0	0.5	0	0.015	0	0	0	0	0	0	TNNI3K	CARK	51086	ENSG00000116783	GO:0004672|GO:0004674|GO:0005515|GO:0005524|GO:0005634|GO:0005737|GO:0006468|GO:0008022|GO:0031013|GO:0046872	chr1	HGNC:19661|MIM:613932|HPRD:18208|Vega:OTTHUMG00000171318	TNNI3 interacting kinase	75010116	protein-coding	100526835|283455|3611|369|4294|4296|4342|51776|5894|673|6885|7786|84451|9175	74701071	+
127254	0	0	0	0	0	0	0	0	0	0	0	0	C1orf173	RP11-653A5.1	127254	ENSG00000178965		chr1	HGNC:25346|HPRD:16816|Vega:OTTHUMG00000009622	chromosome 1 open reading frame 173	75139422	protein-coding		75033795	-
101927320	0	0	0	0	0	0	0	0	0	0	0	0	LOC101927320		101927320			chr1		uncharacterized LOC101927320	75091782	miscRNA		75042917	+
1429	68.1077	57.7908	72.3892	48.5	82	73.5833	6.0541	5.89968	6.14223	5.71149	6.32194	6.04311	CRYZ		1429	ENSG00000116791	GO:0003730|GO:0003960|GO:0005737|GO:0005794|GO:0005829|GO:0007601|GO:0008270|GO:0042178|GO:0043231|GO:0051289|GO:0070402|GO:0070404	chr1	HGNC:2419|MIM:123691|HPRD:00437|Vega:OTTHUMG00000009620	crystallin, zeta (quinone reductase)	75199092	protein-coding	10493|57687|9540	75171172	-
127253	87	93.005	81.3334	78.5	95.1619	113.5	6.40729	6.58615	6.3103	6.4062	6.5367	6.66835	TYW3	C1orf171	127253	ENSG00000162623	GO:0008033|GO:0008168	chr1	HGNC:24757|MIM:611245|HPRD:14036|Vega:OTTHUMG00000009641	tRNA-yW synthesizing protein 3 homolog (S. cerevisiae)	75232360	protein-coding		75198836	+
431707	0	0	0	0	0	0	0	0	0	0	0	0	LHX8	LHX7	431707	ENSG00000162624	GO:0003700|GO:0005634|GO:0006351|GO:0007611|GO:0008270|GO:0008585|GO:0021884|GO:0042475|GO:0043565	chr1	HGNC:28838|MIM:604425|HPRD:17275|Vega:OTTHUMG00000009692	LIM homeobox 8	75627218	protein-coding	26468|3670|3975|4009|4010|56956|64843|8022|9355	75594119	+
204962	0	0	1	0	0	0	0	0	0	0	0	0	SLC44A5	CTL5	204962	ENSG00000137968	GO:0005886|GO:0006644|GO:0006656|GO:0016021|GO:0044281|GO:0046474|GO:0055085	chr1	HGNC:28524|HPRD:14580|Vega:OTTHUMG00000009721	solute carrier family 44, member 5	76076799	protein-coding	126969|57153|80736	75667816	-
100422213	0	0	0	0	0	0	0	0	0	0	0	0	LOC100422213		100422213			chr1		guanine nucleotide binding protein-like 3 (nucleolar) pseudogene	75987886	pseudo		75987050	+
646417	0	0	0	0	0	0	0	0	0	0	0	0	RPL29P5	RPL29_2_63	646417			chr1	HGNC:36786	ribosomal protein L29 pseudogene 5	76048357	pseudo		76047736	+
100421536	0	0	0	0	0	0	0	0	0	0	0	0	LOC100421536		100421536			chr1		diphosphoinositol pentakisphosphate kinase 2 pseudogene	76107772	pseudo		76107023	-
34	31.6667	35.3316	39.8738	31.3986	37.9373	40.0786	4.94924	5.1898	5.2819	5.0842	5.20993	5.16656	ACADM	ACAD1|MCAD|MCADH	34	ENSG00000117054	GO:0001889|GO:0003995|GO:0005739|GO:0005759|GO:0005978|GO:0006111|GO:0006635|GO:0009409|GO:0009791|GO:0019254|GO:0030424|GO:0033539|GO:0042594|GO:0042802|GO:0044255|GO:0044281|GO:0045329|GO:0050660|GO:0051791|GO:0051793|GO:0055007|GO:0055114|GO:0070991	chr1	HGNC:89|MIM:607008|HPRD:08447|Vega:OTTHUMG00000009784	acyl-CoA dehydrogenase, C-4 to C-12 straight chain	76229363	protein-coding	2639|27034|28976|33|35|36|37|3712|80724|84129	76190032	+
1744	0	0	0	0	0	0	0	0	0	0	0	0	DLSTP1	DLSTP	1744			chr1	HGNC:2912	dihydrolipoamide S-succinyltransferase pseudogene 1	76210467	pseudo		76207708	-
5876	29.8139	16.6262	21.2695	13.8143	10.0222	23	4.86226	4.1023	4.37524	3.89967	3.28951	4.36536	RABGGTB	GGTB	5876	ENSG00000137955	GO:0004663|GO:0005515|GO:0006464|GO:0007601|GO:0018344|GO:0046872	chr1	HGNC:9796|MIM:179080|HPRD:01532|Vega:OTTHUMG00000009786	Rab geranylgeranyltransferase, beta subunit	76260775	protein-coding	5229	76251879	+
692085	0	0	0	0	0	0	0	0	0	0	0	0	SNORD45C	U45C	692085			chr1	HGNC:32720	small nucleolar RNA, C/D box 45C	76252834	snoRNA		76252757	+
26805	0.785714	0.5	0	0	0	0	0	0	0	0	0	0	SNORD45A	RNU45A|U45a	26805			chr1	HGNC:10184	small nucleolar RNA, C/D box 45A	76253657	snoRNA		76253574	+
26804	0	0	0	0	0	0	0	0	0	0	0	0	SNORD45B	RNU45B|U45b	26804			chr1	HGNC:10185	small nucleolar RNA, C/D box 45B	76255232	snoRNA		76255162	+
4438	0	0	0.728571	0	0	0	0	0	0	0	0	0	MSH4		4438	ENSG00000057468	GO:0000710|GO:0000795|GO:0001541|GO:0003677|GO:0003684|GO:0005524|GO:0005634|GO:0007131|GO:0007283|GO:0007292|GO:0008094|GO:0030983|GO:0032300|GO:0045143|GO:0051026	chr1	HGNC:7327|MIM:602105|HPRD:03658|Vega:OTTHUMG00000009788	mutS homolog 4 (E. coli)	76378923	protein-coding		76262556	+
127247	0	0	0	0	0	0	0	0	0	0	0	0	ASB17	Asb-17	127247	ENSG00000154007	GO:0016567|GO:0035556	chr1	HGNC:19769|HPRD:10671|Vega:OTTHUMG00000009787	ankyrin repeat and SOCS box containing 17	76398116	protein-coding		76384558	-
101927342	0	0	0	0	0	0	0	0	0	0	0	0	LOC101927342		101927342			chr1		uncharacterized LOC101927342	76485041	miscRNA		76477009	+
256435	0	0	0	0	0	0	0	0	0	0	0	0	ST6GALNAC3	PRO7177|SIAT7C|ST6GALNACIII|STY	256435		GO:0000139|GO:0006486|GO:0006677|GO:0006687|GO:0008373|GO:0009100|GO:0016021	chr1	HGNC:19343|MIM:610133|HPRD:15341	ST6 (alpha-N-acetyl-neuraminyl-2,3-beta-galactosyl-1,3)-N-acetylgalactosaminide alpha-2,6-sialyltransferase 3	77096669	protein-coding		76540389	+
100418965	0	0	0	0	0	0	0	0	0	0	0	0	LOC100418965		100418965			chr1		peroxiredoxin 5 pseudogene	76819924	pseudo		76819265	-
729708	0	0	0	0	0	0	0	0	0	0	0	0	TPI1P1	RCTPI1	729708			chr1	HGNC:35449	triosephosphate isomerase 1 pseudogene 1	77166710	pseudo		77165440	+
81849	0	0	0	0	0	0	0	0	0	0	0	0	ST6GALNAC5	SIAT7E|ST6GalNAcV	81849		GO:0001665|GO:0006486|GO:0006688|GO:0008373|GO:0009312|GO:0030173	chr1	HGNC:19342|MIM:610134|HPRD:15342	ST6 (alpha-N-acetyl-neuraminyl-2,3-beta-galactosyl-1,3)-N-acetylgalactosaminide alpha-2,6-sialyltransferase 5	77529737	protein-coding		77333186	+
10026	16	22	39	27	34.5	21	3.96435	4.50635	5.24993	4.86647	5.07291	4.23412	PIGK	GPI8	10026	ENSG00000142892	GO:0003756|GO:0003923|GO:0004197|GO:0005515|GO:0005789|GO:0006457|GO:0006501|GO:0006508|GO:0016255|GO:0030176|GO:0034235|GO:0042765|GO:0043687|GO:0044267	chr1	HGNC:8965|MIM:605087|HPRD:05474|Vega:OTTHUMG00000009686	phosphatidylinositol glycan anchor biosynthesis, class K	77685132	protein-coding	5641	77554667	-
645441	0	0	0	0	0	0	0	0	0	0	0	0	RPL17P6	RPL17_1_64	645441			chr1	HGNC:36520	ribosomal protein L17 pseudogene 6	77595388	pseudo		77594759	+
100421400	0	0	0	0	0	0	0	0	0	0	0	0	LOC100421400		100421400			chr1		alanyl-tRNA synthetase domain containing 1 pseudogene	77661084	pseudo		77660503	+
26289	3.33333	5	6.5	3.16667	2.4	2.5	1.70132	2.36884	2.66497	1.77454	1.22742	1.16373	AK5	AK6	26289	ENSG00000154027	GO:0004017|GO:0004550|GO:0005524|GO:0005737|GO:0005813|GO:0005829|GO:0006165|GO:0006172|GO:0006173|GO:0007165|GO:0008603|GO:0009142|GO:0009220|GO:0015949|GO:0019206|GO:0044281|GO:0046034|GO:0055086	chr1	HGNC:365|MIM:608009|HPRD:10472|Vega:OTTHUMG00000009796	adenylate kinase 5	78025654	protein-coding	203|51727	77747662	+
100147756	0	0	0	0	0	0	0	0	0	0	0	0	RNU7-8P	RNU7-139P|U7.8	100147756			chr1	HGNC:34104	RNA, U7 small nuclear 8 pseudogene	77886069	pseudo		77886011	+
26009	85.8333	76.6667	76.3333	70.3333	64.5	78.4095	6.38782	6.30744	6.21877	6.24772	5.97561	6.13476	ZZZ3	ATAC1	26009	ENSG00000036549	GO:0003677|GO:0003682|GO:0005515|GO:0005671|GO:0006351|GO:0006355|GO:0008270	chr1	HGNC:24523|HPRD:15907|Vega:OTTHUMG00000009652	zinc finger, ZZ-type containing 3	78149112	protein-coding		78028101	-
100873275	0	0	0	0	0	0	0	0	0	0	0	0	RNA5SP20	RN5S20	100873275			chr1	HGNC:42588	RNA, 5S ribosomal pseudogene 20	78080637	pseudo		78080554	+
23032	170.074	186.254	169.892	167.293	197.991	188.465	7.37437	7.58805	7.373	7.49781	7.59368	7.39995	USP33	VDU1	23032	ENSG00000077254	GO:0001664|GO:0004197|GO:0004221|GO:0004843|GO:0005515|GO:0005737|GO:0005794|GO:0005813|GO:0006511|GO:0006897|GO:0007411|GO:0008270|GO:0008277|GO:0016477|GO:0016579|GO:0030891|GO:0043130|GO:0044297|GO:0048471|GO:0051298|GO:0070536|GO:0071108	chr1	HGNC:20059|MIM:615146|HPRD:10297|Vega:OTTHUMG00000009651	ubiquitin specific peptidase 33	78225564	protein-coding	10868	78161674	-
100131291	0	0	0	0	0	0	0	0	0	0	0	0	LOC100131291		100131291			chr1		actin, gamma 1 pseudogene	78240564	pseudo		78239553	-
374986	93.3714	104.143	94.3333	110.235	118.983	132.921	6.50926	6.74934	6.52422	6.89601	6.859	6.89623	FAM73A		374986	ENSG00000180488	GO:0016021	chr1	HGNC:24741|HPRD:13415|Vega:OTTHUMG00000009766	family with sequence similarity 73, member A	78345225	protein-coding	84895	78245309	+
100873276	0	0	0	0	0	0	0	0	0	0	0	0	RNA5SP21	RN5S21	100873276			chr1	HGNC:42589	RNA, 5S ribosomal pseudogene 21	78245684	pseudo		78245589	+
653631	0	0	0	0	0	0	0	0	0	0	0	0	LOC653631		653631			chr1		axin interactor, dorsalization associated pseudogene	78277620	pseudo		78275453	-
100420557	0	0	0	0	0	0	0	0	0	0	0	0	NSRP1P1	CCDC55P1	100420557			chr1	HGNC:38087	nuclear speckle splicing regulatory protein 1 pseudogene 1	78314484	pseudo		78312793	+
374987	3.61071	3.83333	7.91786	6.56905	3.875	3.09643	1.81663	1.98551	2.94964	2.82726	1.91858	1.47241	NEXN-AS1	C1orf118	374987	ENSG00000235927		chr1	HGNC:31983|HPRD:13542	NEXN antisense RNA 1	78355224	miscRNA		78347033	-
91624	101.013	100.679	115.532	82.6593	90.8622	104.112	6.62274	6.70054	6.81668	6.48068	6.46999	6.54379	NEXN	CMH20|NELIN	91624	ENSG00000162614	GO:0005856|GO:0005924|GO:0008307|GO:0030018|GO:0030334|GO:0051015|GO:0051493	chr1	HGNC:29557|MIM:613121|HPRD:11388|Vega:OTTHUMG00000040533	nexilin (F actin binding protein)	78409578	protein-coding		78354200	+
8880	252.739	290.631	270.18	234.108	259.497	296.607	7.94585	8.22996	8.0423	7.98261	7.98396	8.05421	FUBP1	FBP|FUBP	8880	ENSG00000162613	GO:0003697|GO:0003700|GO:0003723|GO:0005634|GO:0005730|GO:0006366|GO:0010628	chr1	HGNC:4004|MIM:603444|HPRD:10349|Vega:OTTHUMG00000040799	far upstream element (FUSE) binding protein 1	78444889	protein-coding	8570|8939	78412167	-
11080	3.64286	2	8	3	5	3	1.82942	1.04692	2.96453	1.69654	2.28632	1.42676	DNAJB4	DNAJW|DjB4|HLJ1	11080		GO:0005515|GO:0005634|GO:0005730|GO:0005737|GO:0005886|GO:0006457|GO:0006986|GO:0009408|GO:0051082	chr1	HGNC:14886|MIM:611327|HPRD:07486	DnaJ (Hsp40) homolog, subfamily B, member 4	78482995	protein-coding		78470636	+
100131495	0	0	0	0	0	0	0	0	0	0	0	0	LOC100131495		100131495			chr1		nitrilase family, member 2 pseudogene	78509855	pseudo		78509067	-
54810	0	0	0	0	0	0	0	0	0	0	0	0	GIPC2	SEMCAP-2|SEMCAP2	54810		GO:0005737	chr1	HGNC:18177|HPRD:17040	GIPC PDZ domain containing family, member 2	78604133	protein-coding		78510646	+
100422537	0	0	0	0	0	0	0	0	0	0	0	0	LOC100422537		100422537			chr1		signal sequence receptor, gamma (translocon-associated protein gamma) pseudogene	78557737	pseudo		78557183	+
100873277	0	0	0	0	0	0	0	0	0	0	0	0	RNA5SP22	RN5S22	100873277			chr1	HGNC:42590	RNA, 5S ribosomal pseudogene 22	78560599	pseudo		78560491	-
100132264	0	0	0	0	0	0	0	0	0	0	0	0	RNFT1P2		100132264			chr1	HGNC:44388	ring finger protein, transmembrane 1 pseudogene 2	78636927	pseudo		78636154	-
149047	0	0	0	0	0	0	0	0	0	0	0	0	MGC27382		149047	ENSG00000237413		chr1		uncharacterized MGC27382	78835147	miscRNA		78695283	+
100873278	0	0	0	0	0	0	0	0	0	0	0	0	RNA5SP23	RN5S23	100873278			chr1	HGNC:42591	RNA, 5S ribosomal pseudogene 23	78840953	pseudo		78840849	-
5737	0	0	0	0	0	0	0	0	0	0	0	0	PTGFR	FP	5737	ENSG00000122420	GO:0004958|GO:0005576|GO:0005737|GO:0005886|GO:0005887|GO:0007186|GO:0007567|GO:0032496|GO:0043066	chr1	HGNC:9600|MIM:600563|HPRD:08988|Vega:OTTHUMG00000009644	prostaglandin F receptor (FP)	79006386	protein-coding	5729|5731|5732|5733|5734|5739|6915	78956728	+
10964	4	8.5	2.33333	3	5.33333	1.83333	1.96435	3.13438	1.18692	1.69654	2.37942	0.71627	IFI44L	C1orf29	10964		GO:0005737|GO:0006955|GO:0051607	chr1	HGNC:17817|MIM:613975|HPRD:13728	interferon-induced protein 44-like	79111830	protein-coding		79086067	+
10561	0.5	1	1	0	0	3	0	0.0469155	0	0	0	1.42676	IFI44	MTAP44|TLDC5|p44	10561	ENSG00000137965	GO:0005737|GO:0009615	chr1	HGNC:16938|MIM:610468|HPRD:09998|Vega:OTTHUMG00000009723	interferon-induced protein 44	79129763	protein-coding		79115477	+
100130630	0	0	0	0	0	0	0	0	0	0	0	0	RPL23P3	RPL23_1_65	100130630			chr1	HGNC:35988	ribosomal protein L23 pseudogene 3	79132382	pseudo		79131956	+
652549	0	0	0	0	0	0	0	0	0	0	0	0	LOC652549		652549			chr1		SNW domain containing 1 pseudogene	79216541	pseudo		79214757	+
64123	0	0	0	0	0	0	0	0	0	0	0	0	ELTD1	ETL|KPG_003	64123	ENSG00000162618	GO:0004930|GO:0005509|GO:0005886|GO:0007186|GO:0007218|GO:0016021|GO:0046983	chr1	HGNC:20822|Vega:OTTHUMG00000009738	EGF, latrophilin and seven transmembrane domain containing 1	79472495	protein-coding	10149|139378|2015|221188|222487|23266|23284|283383|30817|347088|57211|84658|9289|976	79355449	-
729779	0	0	0	0	0	0	0	0	0	0	0	0	PSAT1P3		729779			chr1	HGNC:43989	phosphoserine aminotransferase 1 pseudogene 3	79521740	pseudo		79520633	-
343296	0	0	0	0	0	0	0	0	0	0	0	0	ADH5P2		343296			chr1	HGNC:22976	alcohol dehydrogenase 5 (class III), chi polypeptide, pseudogene 2	79988152	pseudo		79986754	+
553139	0	0	0	0	0	0	0	0	0	0	0	0	LOC553139		553139			chr1		PAI-1 mRNA binding protein pseudogene	80558256	pseudo		80555862	-
646526	0	0	0	0	0	0	0	0	0	0	0	0	HMGB1P18		646526			chr1	HGNC:39100	high mobility group box 1 pseudogene 18	80749654	pseudo		80749037	+
100129325	0	0	0	0	0	0	0	0	0	0	0	0	HNRNPA1P64		100129325			chr1	HGNC:48794	heterogeneous nuclear ribonucleoprotein A1 pseudogene 64	80917682	pseudo		80916833	-
1338	0	0	0	0	0	0	0	0	0	0	0	0	COX6A1P1	COX6A1P	1338			chr1	HGNC:2278	cytochrome c oxidase subunit VIa polypeptide 1 pseudogene 1	80962107	pseudo		80961574	+
101927412	0	2	1	0	4	0	0	1.04692	0	0	1.96439	0	LOC101927412		101927412			chr1		uncharacterized LOC101927412	81112473	miscRNA		81106972	+
100873234	0	0	0	0	0	0	0	0	0	0	0	0	MTND2P30		100873234			chr1	HGNC:42131	MT-ND2 pseudogene 30	81546861	pseudo		81546463	+
646538	0	0	0	0	0	0	0	0	0	0	0	0	RPL7P10	RPL7_2_66	646538			chr1	HGNC:36599	ribosomal protein L7 pseudogene 10	81564711	pseudo		81563880	-
343301	0	0	0	0	0	0	0	0	0	0	0	0	RPL10AP4	RPL10A_1_67	343301			chr1	HGNC:35873	ribosomal protein L10a pseudogene 4	81674934	pseudo		81674220	+
101927458	0	0	0	0	0	0	0	0	0	0	0	0	LOC101927458		101927458			chr1		uncharacterized LOC101927458	81880069	miscRNA		81771825	+
729817	0	0	0	0	0	0	0	0	0	0	0	0	HNRNPA3P14		729817			chr1	HGNC:48760	heterogeneous nuclear ribonucleoprotein A3 pseudogene 14	81893096	pseudo		81892210	+
646555	0	0	0	0	0	0	0	0	0	0	0	0	LOC646555		646555			chr1		AT rich interactive domain 3B pseudogene	81971426	pseudo		81967270	+
101927434	0	0	0	0	0	0	0	0	0	0	0	0	LOC101927434		101927434			chr1		uncharacterized LOC101927434	81980878	miscRNA		81979565	-
101060144	0	0	0	0	0	0	0	0	0	0	0	0	MED28P8		101060144			chr1	HGNC:45085	mediator complex subunit 28 pseudogene 8	82024205	pseudo		82022802	-
100270901	0	0	0	0	0	0	0	0	0	0	0	0	RPS20P7	RPS20_2_68	100270901			chr1	HGNC:35911	ribosomal protein S20 pseudogene 7	82062291	pseudo		82061768	-
729828	0	0	0	0	0	0	0	0	0	0	0	0	ST13P20		729828			chr1	HGNC:38863	suppression of tumorigenicity 13 (colon carcinoma) (Hsp70 interacting protein) pseudogene 20	82188743	pseudo		82187385	+
23266	0	0	0	0	0	0	0	0	0	0	0	0	LPHN2	CIRL2|CL2|LEC1|LPHH1	23266	ENSG00000117114	GO:0004930|GO:0005886|GO:0007186|GO:0007218|GO:0016021|GO:0016524|GO:0030246	chr1	HGNC:18582|MIM:607018|HPRD:06116|Vega:OTTHUMG00000009844	latrophilin 2	82458107	protein-coding	10149|139378|2015|221188|222487|23284|283383|30817|347088|57211|64123|84658|9289|976	82266082	+
101927498	0	0	0	0	0	0	0	0	0	0	0	0	LOC101927498		101927498			chr1		uncharacterized LOC101927498	83451891	miscRNA		83439565	-
101927542	0	0	0	0	0	0	0	0	0	0	0	0	LOC101927542		101927542			chr1		uncharacterized LOC101927542	83920454	miscRNA		83911736	+
100316867	0	0	0	0	0	0	0	0	0	0	0	0	ARF4P5		100316867			chr1	HGNC:37629	ADP-ribosylation factor 4 pseudogene 5	84039296	pseudo		84038401	+
101927587	0	0	2	0	1	0	0	0	0.964526	0	0	0	LOC101927587		101927587			chr1		uncharacterized LOC101927587	84326679	miscRNA		84041471	-
101927560	0.5	4.5	0.75	0	1.5	1.73333	0	2.21684	0	0	0.54935	0.63535	LOC101927560		101927560			chr1		uncharacterized LOC101927560	84326229	miscRNA		84267199	-
79739	5.66667	4.66667	5.53333	5.16169	5.83333	5.60714	2.46685	2.26931	2.43268	2.47942	2.50871	2.32907	TTLL7	RP5-836J3.2	79739		GO:0005737|GO:0005929|GO:0005932|GO:0007399|GO:0016874|GO:0018095|GO:0030154|GO:0030425|GO:0043204	chr1	HGNC:26242|HPRD:08013	tubulin tyrosine ligase-like family, member 7	84464833	protein-coding		84335057	-
5567	13.5	16.1667	8.33333	17.5	16.7415	12.5	3.71924	4.06187	3.02342	4.24086	4.02975	3.48566	PRKACB	PKACB	5567	ENSG00000142875	GO:0000287|GO:0004691|GO:0005515|GO:0005524|GO:0005654|GO:0005813|GO:0005829|GO:0005886|GO:0005952|GO:0005975|GO:0006006|GO:0006094|GO:0006112|GO:0006468|GO:0006833|GO:0007165|GO:0007173|GO:0007188|GO:0007202|GO:0007243|GO:0007268|GO:0007596|GO:0008543|GO:0019433|GO:0031625|GO:0034199|GO:0044281|GO:0045087|GO:0048011|GO:0048471|GO:0050796|GO:0051447|GO:0055085|GO:0071377|GO:0097338	chr1	HGNC:9381|MIM:176892|HPRD:01482|Vega:OTTHUMG00000009975	protein kinase, cAMP-dependent, catalytic, beta	84704181	protein-coding	5566|5568|5592|5593|5613	84543658	+
100505690	0	0	0	0	0	0	0	0	0	0	0	0	LOC100505690		100505690			chr1		thioredoxin 2 pseudogene	84552650	pseudo		84551358	+
101927611	0	0	0	0	0	0	0	0	0	0	0	0	LOC101927611		101927611			chr1		uncharacterized LOC101927611	84642691	miscRNA		84587925	-
100128775	0	0	0	0	0	0	0	0	0	0	0	0	LOC100128775		100128775			chr1		neural precursor cell expressed, developmentally down-regulated 8 pseudogene	84710530	pseudo		84709934	+
101927633	0	0	0	0	0	0	0	0	0	0	0	0	LOC101927633		101927633			chr1		uncharacterized LOC101927633	84763964	miscRNA		84743081	-
148418	1	0	3	4	1	2	0	0	1.54949	2.11158	0	0.8418	SAMD13	RP11-376N17.1	148418	ENSG00000203943		chr1	HGNC:24582|HPRD:17302|Vega:OTTHUMG00000009859	sterile alpha motif domain containing 13	84816481	protein-coding		84764049	+
391051	0	1	0	0	0	0	0	0.0469155	0	0	0	0	UOX	UOXP|URICASE	391051			chr1	HGNC:12575|MIM:191540	urate oxidase, pseudogene	84850484	pseudo		84830641	-
58511	0	0	0	0	0	0	0	0	0	0	0	0	DNASE2B	DLAD	58511	ENSG00000137976	GO:0004531|GO:0005576|GO:0005764|GO:0006259	chr1	HGNC:28875|MIM:608057|HPRD:09728|Vega:OTTHUMG00000009860	deoxyribonuclease II beta	84880691	protein-coding	1777	84864215	+
101927656	0	0	0	0	0	0	0	0	0	0	0	0	LOC101927656		101927656			chr1		uncharacterized LOC101927656	84932295	miscRNA		84920538	-
80135	76.1667	63.5333	72.5	78.5	73.5	81.2	6.21544	6.03636	6.14444	6.4062	6.16406	6.18521	RPF1	BXDC5|RP11-118B23.1	80135		GO:0003723|GO:0005730|GO:0006364|GO:0019843	chr1	HGNC:30350|HPRD:15272	ribosome production factor 1 homolog (S. cerevisiae)	84964033	protein-coding		84944920	+
2787	140	105.7	126.5	111.083	120.5	123.631	7.09363	6.77075	6.94752	6.90708	6.87728	6.7917	GNG5		2787	ENSG00000174021	GO:0003924|GO:0004871|GO:0005834|GO:0005886|GO:0006112|GO:0006184|GO:0007165|GO:0007186|GO:0007268|GO:0044281|GO:0071377	chr1	HGNC:4408|MIM:600874|HPRD:11865|Vega:OTTHUMG00000009858	guanine nucleotide binding protein (G protein), gamma 5	84972262	protein-coding	2785|2786|2788|2790|54331|55970|94235	84964006	-
100505741	4.98895	6.25714	5.25714	5.82698	7.62117	3.67532	2.28309	2.69242	2.35881	2.65433	2.8944	1.71967	SPATA1	SP-2|SPAP1	100505741			chr1	HGNC:14682	spermatogenesis associated 1	85022178	protein-coding		84971984	+
1486	22.5	31.5	27	12.4714	19.8333	30.3333	4.4562	5.0242	4.71941	3.75213	4.27424	4.76463	CTBS	CTB	1486	ENSG00000117151	GO:0004568|GO:0005764|GO:0006032|GO:0009313	chr1	HGNC:2496|MIM:600873|HPRD:02927|Vega:OTTHUMG00000009922	chitobiase, di-N-acetyl-	85040163	protein-coding		85018804	-
101927773	0	0	0	0	0	0	0	0	0	0	0	0	LOC101927773		101927773			chr1		uncharacterized LOC101927773	85086743	miscRNA		85062206	-
439927	0	0	0	0	0	0	0	0	0	0	0	0	C1orf180		439927	ENSG00000180869		chr1	HGNC:26647|HPRD:08182|Vega:OTTHUMG00000009923	chromosome 1 open reading frame 180	85100703	miscRNA		85093913	-
117178	68	71.9386	56.1333	57.2615	45.9952	62.5	6.05181	6.21561	5.77531	5.95107	5.4878	5.80759	SSX2IP	ADIP	117178	ENSG00000117155	GO:0005515|GO:0005634|GO:0005913|GO:0007155|GO:0019904|GO:0031252|GO:0035020|GO:0043234|GO:2000145	chr1	HGNC:16509|MIM:608690|HPRD:10566|Vega:OTTHUMG00000009926	synovial sarcoma, X breakpoint 2 interacting protein	85156240	protein-coding		85109390	-
23566	1.84286	4.8	2.71429	2	4	5	0.846295	2.30995	1.4051	1.11158	1.96439	2.16373	LPAR3	EDG7|Edg-7|GPCR|HOFNH30|LP-A3|LPA3|RP4-678I3	23566	ENSG00000171517	GO:0000187|GO:0001965|GO:0004930|GO:0005543|GO:0005886|GO:0005887|GO:0007187|GO:0007204|GO:0007268|GO:0008289|GO:0032060|GO:0043231|GO:0051482|GO:0051928|GO:0070915	chr1	HGNC:14298|MIM:605106|HPRD:05486	lysophosphatidic acid receptor 3	85358896	protein-coding	1268|1901|1902|1903|2827|2830|2835|4157|4158|4159|4160|4161|53637|8698|9170	85279086	-
255231	1.5	1.25	1	1.5	1	4.5	0.549313	0.368844	0	0.696541	0	2.01173	MCOLN2	TRP-ML2|TRPML2	255231	ENSG00000153898	GO:0006811|GO:0016021	chr1	HGNC:13357|MIM:607399|HPRD:09584|Vega:OTTHUMG00000009954	mucolipin 2	85462805	protein-coding	55283|57192	85391266	-
55283	15.9857	18.3333	19.5	7.33333	9	11	3.96306	4.24331	4.24993	2.98605	3.13431	3.30123	MCOLN3	TRP-ML3|TRPML3	55283	ENSG00000055732	GO:0005737|GO:0005886|GO:0006811|GO:0007626|GO:0016021|GO:0042491	chr1	HGNC:13358|MIM:607400|HPRD:09585|Vega:OTTHUMG00000009955	mucolipin 3	85514223	protein-coding	255231|57192	85483765	-
126820	2	6	2.83333	3.5	1.5	5	0.964351	2.63188	1.46703	1.91893	0.54935	2.16373	WDR63	DIC3|NYD-SP29|RP11-507C22.2	126820	ENSG00000162643		chr1	HGNC:30711|HPRD:11409|Vega:OTTHUMG00000009953	WD repeat domain 63	85598821	protein-coding	64446	85527981	+
100616481	0	0	0	0	0	0	0	0	0	0	0	0	MIR4423		100616481	ENSG00000266110		chr1	HGNC:41784|miRBase:MI0016760	microRNA 4423	85599556	miscRNA		85599477	+
84144	13	10.5	3	5.5	4.77143	9.33333	3.66479	3.43923	1.54949	2.57101	2.21881	3.06419	SYDE2	RP11-33E12.1	84144	ENSG00000097096	GO:0005100|GO:0005829|GO:0007264|GO:0032862|GO:0051056	chr1	HGNC:25841|Vega:OTTHUMG00000009956	synapse defective 1, Rho GTPase, homolog 2 (C. elegans)	85666728	protein-coding	29|29127|613|85360	85623356	-
148423	22.9548	16.3548	27.6167	15.3333	24	29.8119	4.48507	4.07855	4.75199	4.05018	4.54935	4.73962	C1orf52	RP11-234D19.1|gm117	148423			chr1	HGNC:24871|HPRD:16637	chromosome 1 open reading frame 52	85725355	protein-coding		85715637	-
8915	18	28.25	17.9857	17	21.0905	31	4.13428	4.86709	4.13331	4.19904	4.36291	4.796	BCL10	CARMEN|CIPER|CLAP|c-E10|mE10	8915	ENSG00000142867	GO:0001772|GO:0001843|GO:0002020|GO:0002224|GO:0002237|GO:0002250|GO:0002906|GO:0003713|GO:0005515|GO:0005634|GO:0005737|GO:0005764|GO:0005829|GO:0005881|GO:0005886|GO:0006921|GO:0006968|GO:0007249|GO:0008022|GO:0008134|GO:0008219|GO:0009620|GO:0016064|GO:0019209|GO:0019899|GO:0019900|GO:0019901|GO:0031398|GO:0031625|GO:0032449|GO:0032765|GO:0038095|GO:0042101|GO:0042109|GO:0042221|GO:0042226|GO:…	chr1	HGNC:989|MIM:603517|HPRD:04625|Vega:OTTHUMG00000009965	B-cell CLL/lymphoma 10	85742587	protein-coding		85731460	-
646626	2	1	9.5	1.82857	1.24286	1	0.964351	0.0469155	3.21245	0.982295	0.278047	0	LOC646626		646626			chr1		uncharacterized LOC646626	85743771	miscRNA		85742041	+
23576	58.2286	67	77.4929	73.5	75.3333	82.75	5.82801	6.113	6.24052	6.31125	6.1996	6.21249	DDAH1	DDAH	23576	ENSG00000153904	GO:0000052|GO:0003073|GO:0003824|GO:0005739|GO:0006527|GO:0007263|GO:0016403|GO:0016597|GO:0045429|GO:0045766|GO:0046872	chr1	HGNC:2715|MIM:604743|HPRD:09203|Vega:OTTHUMG00000010578	dimethylarginine dimethylaminohydrolase 1	86044046	protein-coding	23564	85784168	-
3491	189	180.333	247	222.5	223	273.833	7.52659	7.54144	7.91289	7.90924	7.76529	7.93895	CYR61	CCN1|GIG1|IGFBP10	3491	ENSG00000142871	GO:0001558|GO:0001649|GO:0001934|GO:0002041|GO:0003181|GO:0003278|GO:0003281|GO:0005178|GO:0005520|GO:0005576|GO:0006935|GO:0008201|GO:0008283|GO:0009653|GO:0010518|GO:0010811|GO:0030198|GO:0030335|GO:0030513|GO:0033690|GO:0043065|GO:0043066|GO:0043280|GO:0044319|GO:0045669|GO:0045860|GO:0045944|GO:0050840|GO:0060413|GO:0060591|GO:0060710|GO:0060716|GO:0061036|GO:0070372|GO:0072593|GO:2000304	chr1	HGNC:2654|MIM:602369|HPRD:09089|Vega:OTTHUMG00000010577	cysteine-rich, angiogenic inducer, 61	86049648	protein-coding	1490|4856|8838|8839	86046444	+
54680	82.75	50.2857	58.8333	62.8833	76.1194	76.0143	6.33504	5.69899	5.84309	6.08618	6.21458	6.09	ZNHIT6	BCD1|C1orf181|NY-BR-75	54680	ENSG00000117174	GO:0000492|GO:0005515|GO:0042254|GO:0042802|GO:0046872|GO:0070761	chr1	HGNC:26089|HPRD:08630	zinc finger, HIT-type containing 6	86174116	protein-coding		86115106	-
255631	0.278571	0	0.333333	0	0	0	0	0	0	0	0	0	COL24A1		255631	ENSG00000171502	GO:0005201|GO:0005576|GO:0005581|GO:0005788|GO:0030198	chr1	HGNC:20821|MIM:610025|HPRD:10846|Vega:OTTHUMG00000010629	collagen, type XXIV, alpha 1	86622121	protein-coding	1277|1278|1280|1281|1282|1284|1285|1286|1287|1288|1289|1290|1294|1301|1302|50509	86194916	-
57489	76.9804	76.1738	62.4	60.0333	68.7381	91.8095	6.23077	6.29814	5.928	6.01927	6.06743	6.36237	ODF2L	RP5-977L11.1|dJ977L11.1	57489	ENSG00000122417	GO:0005813	chr1	HGNC:29225|HPRD:11134|Vega:OTTHUMG00000010080	outer dense fiber of sperm tails 2-like	86862025	protein-coding	4957	86812507	-
100420166	0	0	0	0	0	0	0	0	0	0	0	0	LOC100420166		100420166			chr1		ribosomal protein L7-like 1 pseudogene	86870585	pseudo		86869862	-
9635	0	0	0	0	0	0	0	0	0	0	0	0	CLCA2	CACC|CACC3|CLCRG2|CaCC-3	9635	ENSG00000137975	GO:0005254|GO:0005576|GO:0005887|GO:0006810|GO:0007155|GO:0009925|GO:0015276|GO:0030054	chr1	HGNC:2016|MIM:604003|HPRD:04923|Vega:OTTHUMG00000010256	chloride channel accessory 2	86922240	protein-coding	1179|22802	86889769	+
1179	0	0	0	0	0	0	0	0	0	0	0	0	CLCA1	CACC|CACC1|CLCRG1|CaCC-1|GOB5|hCLCA1|hCaCC-1	1179	ENSG00000016490	GO:0005254|GO:0005615|GO:0005887|GO:0006810|GO:0006816|GO:0006821|GO:0030141	chr1	HGNC:2015|MIM:603906|HPRD:04880|Vega:OTTHUMG00000010254	chloride channel accessory 1	86965974	protein-coding	22802|9635	86934526	+
22802	0	0	0	0	2	0	0	0	0	0	0.964387	0	CLCA4	CaCC|CaCC2	22802	ENSG00000016602	GO:0005254|GO:0005576|GO:0005887|GO:0006810|GO:0006821|GO:0016324	chr1	HGNC:2018|HPRD:16719|Vega:OTTHUMG00000010260	chloride channel accessory 4	87046432	protein-coding	1179|9635	87012759	+
100129348	0	0	0	0	0	0	0	0	0	0	0	0	LOC100129348		100129348			chr1		cell division cycle associated 4 pseudogene	87019246	pseudo		87016999	-
9629	0	0	0	0	0	0	0	0	0	0	0	0	CLCA3P	CLCA3	9629	ENSG00000153923	GO:0005215|GO:0005244|GO:0005254|GO:0005262|GO:0005615|GO:0006810|GO:0034707	chr1	HGNC:2017|MIM:604337|HPRD:05065	chloride channel accessory 3, pseudogene	87121059	pseudo		87099959	+
51100	82.2762	80.4762	73.2985	67	96.8333	109.678	6.32675	6.37741	6.16024	6.17767	6.56182	6.61893	SH3GLB1	Bif-1|PPP1R70|dJ612B15.2	51100	ENSG00000097033	GO:0000139|GO:0005504|GO:0005515|GO:0005737|GO:0005741|GO:0006654|GO:0006915|GO:0032461|GO:0042171|GO:0042802|GO:0042803|GO:0043234|GO:0051084|GO:0051259|GO:1900740	chr1	HGNC:10833|MIM:609287|HPRD:15333|Vega:OTTHUMG00000010257	SH3-domain GRB2-like endophilin B1	87213867	protein-coding	56904|6455|6456|6457	87170253	+
388132	0	0	0	0	0	0	0	0	0	0	0	0	RPL17P5	RPL17_2_69	388132			chr1	HGNC:35491|HPRD:16806	ribosomal protein L17 pseudogene 5	87251185	pseudo		87250561	+
9403	93.6667	83.8333	102.333	67.6667	89.5476	78.3333	6.51381	6.43637	6.64166	6.19195	6.44897	6.13335	SEP15		9403	ENSG00000183291	GO:0005788|GO:0008430|GO:0051084	chr1	MIM:606254|HPRD:09376|Vega:OTTHUMG00000008520	15 kDa selenoprotein	87380107	protein-coding		87328128	-
9653	37.8333	64	46	49.6667	43.819	43.8333	5.20594	6.04692	5.48809	5.74578	5.41787	5.29576	HS2ST1	dJ604K5.2	9653	ENSG00000153936	GO:0000139|GO:0005975|GO:0006024|GO:0008146|GO:0016021|GO:0030203|GO:0044281	chr1	HGNC:5193|MIM:604844|HPRD:09215|Vega:OTTHUMG00000010255	heparan sulfate 2-O-sulfotransferase 1	87575681	protein-coding	10090	87380335	+
100421465	0	0	0	0	0	0	0	0	0	0	0	0	LOC100421465		100421465			chr1		ubiquitin-like modifier activating enzyme 2 pseudogene	87511691	pseudo		87510616	-
100421468	0	0	0	0	0	0	0	0	0	0	0	0	LOC100421468		100421468			chr1		ubiquitin-like modifier activating enzyme 2 pseudogene	87512400	pseudo		87511560	+
339524	0	0	0	0	0	0	0	0	0	0	0	0	LOC339524		339524	ENSG00000267272	GO:0016021	chr1	HPRD:14169	uncharacterized LOC339524	87634887	miscRNA		87595448	+
101927844	0	0	0	0	0	1.33333	0	0	0	0	0	0.256838	LOC101927844		101927844			chr1		uncharacterized LOC101927844	87717014	miscRNA		87678352	+
8543	119.083	121.5	127.833	105	136	167.914	6.86018	6.97173	6.96265	6.82582	7.05185	7.23338	LMO4		8543		GO:0001158|GO:0001843|GO:0003281|GO:0003700|GO:0005667|GO:0006366|GO:0008134|GO:0008270|GO:0021514|GO:0021522|GO:0021527|GO:0031333|GO:0042659|GO:0045944|GO:0048538|GO:0050865	chr1	HGNC:6644|MIM:603129|HPRD:09122	LIM domain only 4	87814607	protein-coding		87794151	+
100505768	0	0	0	0	0	0	0	0	0	0	0	0	LOC100505768		100505768	ENSG00000227290		chr1		uncharacterized LOC100505768	87837338	miscRNA		87819207	-
101927871	0	0	0	0	0	0	0	0	0	0	0	0	LOC101927871		101927871			chr1		uncharacterized LOC101927871	88427565	miscRNA		88425121	+
101927891	0	0	0	0	0	0	0	0	0	0	0	0	LOC101927891		101927891			chr1		uncharacterized LOC101927891	89150887	miscRNA		88994545	-
100271140	0	0	0	0	0	0	0	0	0	0	0	0	RPL36AP10	RPL36A_1_70	100271140			chr1	HGNC:36175	ribosomal protein L36a pseudogene 10	89043934	pseudo		89043528	+
5586	107.5	104.667	140.223	110.333	126.564	155.5	6.71254	6.75657	7.09611	6.8973	6.94811	7.12257	PKN2	PAK2|PRK2|PRKCL2|PRO2042|Pak-2	5586	ENSG00000065243	GO:0004672|GO:0004674|GO:0004697|GO:0005515|GO:0005524|GO:0005634|GO:0005737|GO:0005856|GO:0006351|GO:0006355|GO:0006468|GO:0006915|GO:0007049|GO:0007155|GO:0007165|GO:0010631|GO:0016020|GO:0030027|GO:0030496|GO:0032154|GO:0032467|GO:0042826|GO:0043296|GO:0043297|GO:0045931|GO:0051301|GO:2000145	chr1	HGNC:9406|MIM:602549|HPRD:03972|Vega:OTTHUMG00000010074	protein kinase N2	89301938	protein-coding	29941|5578|5579|5580|5581|5582|5583|5584|5585|5588|5590	89149922	+
100462880	0	0	0	0	0	0	0	0	0	0	0	0	TCEB1P19		100462880			chr1	HGNC:38155	transcription elongation factor B (SIII), polypeptide 1 pseudogene 19	89295099	pseudo		89294796	+
[truncated: 38,980 more rows]

## Sheet: Table S2C
Supplemantary Table S2C. Genes whose expression was altered more than 2-fold by bevacizumab in RNA sequencing in OVISE cell
[truncated: 391 more rows]

## Sheet: Table S2D
Supplemantary Table S2D. AC test (Genes whose expression was significantly altered by bevacizumab in RNA sequencing in OVISE cell)
[truncated: 4 more rows]

[truncated: 2 more sheets: Table S2E, Table S2F]
